# Supplementary material for: Design of Closed-Loop Control Schemes Based on the GA-PID and GA-RBF-PID Algorithms for Brain Dynamic Modulation
Source: Entropy (Basel). 2023 Nov 15;25(11):1544. doi: 10.3390/e25111544 (PMC10670460; doi:10.3390/e25111544)
Supplement: Supplementary file 1 [file entropy-25-01544-s001.zip]

Archive with 625 entries (448 files):
- GA_RBF_PID/
- GA_RBF_PID/1.fig.mldatx
- GA_RBF_PID/A=2.fig
- GA_RBF_PID/A=2result.fig
- GA_RBF_PID/A=3.25.fig
- GA_RBF_PID/A=3.5.fig
- GA_RBF_PID/beta_nerual_mass_model_controled_PID.slx
- GA_RBF_PID/beta_nerual_mass_model_controled_PID.slxc
- GA_RBF_PID/beta_nerual_mass_model_controled_rbf_PID_modify.slx
- GA_RBF_PID/beta_nerual_mass_model_controled_rbf_PID_modify.slx.r2018a
- GA_RBF_PID/beta_nerual_mass_model_controled_rbf_PID_modify.slxc
- GA_RBF_PID/Gamma_nerual_mass_model_controled_rbf_PID_modify.slx
- GA_RBF_PID/Gamma_nerual_mass_model_controled_rbf_PID_modify.slxc
- GA_RBF_PID/Gamma__nerual_mass_model_controled_PID.slx
- GA_RBF_PID/Gamma__nerual_mass_model_controled_PID.slxc
- GA_RBF_PID/gatbx/
- GA_RBF_PID/gatbx/bs2rv.m
- GA_RBF_PID/gatbx/CONTENTS.M
- GA_RBF_PID/gatbx/crtbase.m
- GA_RBF_PID/gatbx/crtbp.m
- GA_RBF_PID/gatbx/crtrp.m
- GA_RBF_PID/gatbx/DOC/
- GA_RBF_PID/gatbx/DOC/GA TOOLBOX FREQUENTLY ASKED QUESTIONS.txt
- GA_RBF_PID/gatbx/DOC/GATBXA0.LOG
- GA_RBF_PID/gatbx/DOC/GATBXA0.PDF
- GA_RBF_PID/gatbx/DOC/GATBXA0.PS
- GA_RBF_PID/gatbx/DOC/GATBXA1.LOG
- GA_RBF_PID/gatbx/DOC/GATBXA1.PDF
- GA_RBF_PID/gatbx/DOC/GATBXA1.PS
- GA_RBF_PID/gatbx/DOC/GATBXA2.LOG
- GA_RBF_PID/gatbx/DOC/GATBXA2.PDF
- GA_RBF_PID/gatbx/DOC/GATBXA2.PS
- GA_RBF_PID/gatbx/DOC/gpl.txt
- GA_RBF_PID/gatbx/DOC/readme.txt
- GA_RBF_PID/gatbx/DOC/The MathWorks - 1-18GTU Why do I get an error in MATLAB 6_0 (R12) where I got a warning in R11 with reference to uninitialized variables.mht
- GA_RBF_PID/gatbx/migrate.m
- GA_RBF_PID/gatbx/MPGA.M
- GA_RBF_PID/gatbx/mut.m
- GA_RBF_PID/gatbx/mutate.m
- GA_RBF_PID/gatbx/mutbga.m
- GA_RBF_PID/gatbx/OBJFUN1.M
- GA_RBF_PID/gatbx/OBJHARV.M
- GA_RBF_PID/gatbx/ranking.m
- GA_RBF_PID/gatbx/recdis.m
- GA_RBF_PID/gatbx/recint.m
- GA_RBF_PID/gatbx/reclin.m
- GA_RBF_PID/gatbx/recmut.m
- GA_RBF_PID/gatbx/recombin.m
- GA_RBF_PID/gatbx/reins.m
- GA_RBF_PID/gatbx/rep.m
- GA_RBF_PID/gatbx/resplot.m
- GA_RBF_PID/gatbx/rws.m
- GA_RBF_PID/gatbx/scaling.m
- GA_RBF_PID/gatbx/select.m
- GA_RBF_PID/gatbx/SGA.M
- GA_RBF_PID/gatbx/sus.m
- GA_RBF_PID/gatbx/TEST_FNS/
- GA_RBF_PID/gatbx/TEST_FNS/DEMOGA1.M
- GA_RBF_PID/gatbx/TEST_FNS/MPGA.M
- GA_RBF_PID/gatbx/TEST_FNS/OBJBRAN.M
- GA_RBF_PID/gatbx/TEST_FNS/OBJDOPI.M
- GA_RBF_PID/gatbx/TEST_FNS/OBJEASO.M
- GA_RBF_PID/gatbx/TEST_FNS/OBJFUN1.M
- GA_RBF_PID/gatbx/TEST_FNS/OBJFUN1A.M
- GA_RBF_PID/gatbx/TEST_FNS/OBJFUN1B.M
- GA_RBF_PID/gatbx/TEST_FNS/OBJFUN2.M
- GA_RBF_PID/gatbx/TEST_FNS/OBJFUN6.M
- GA_RBF_PID/gatbx/TEST_FNS/OBJFUN7.M
- GA_RBF_PID/gatbx/TEST_FNS/OBJFUN8.M
- GA_RBF_PID/gatbx/TEST_FNS/OBJFUN9.M
- GA_RBF_PID/gatbx/TEST_FNS/OBJGOLD.M
- GA_RBF_PID/gatbx/TEST_FNS/OBJHARV.M
- GA_RBF_PID/gatbx/TEST_FNS/OBJLINQ.M
- GA_RBF_PID/gatbx/TEST_FNS/OBJLINQ2.M
- GA_RBF_PID/gatbx/TEST_FNS/OBJPUSH.M
- GA_RBF_PID/gatbx/TEST_FNS/OBJSIXH.M
- GA_RBF_PID/gatbx/TEST_FNS/RESPLOT.M
- GA_RBF_PID/gatbx/TEST_FNS/SGA.M
- GA_RBF_PID/gatbx/TEST_FNS/SIMDOPI1.M
- GA_RBF_PID/gatbx/TEST_FNS/SIMDOPI2.M
- GA_RBF_PID/gatbx/TEST_FNS/SIMLINQ1.M
- GA_RBF_PID/gatbx/TEST_FNS/SIMLINQ2.M
- GA_RBF_PID/gatbx/TEST_FNS/SIMOBJP.M
- GA_RBF_PID/gatbx/TEST_FNS/TEST_FNS.PS
- GA_RBF_PID/gatbx/xovdp.m
- GA_RBF_PID/gatbx/xovdprs.m
- GA_RBF_PID/gatbx/xovmp.m
- GA_RBF_PID/gatbx/xovsh.m
- GA_RBF_PID/gatbx/xovshrs.m
- GA_RBF_PID/gatbx/xovsp.m
- GA_RBF_PID/gatbx/xovsprs.m
- GA_RBF_PID/GA_optimation.slx
- GA_RBF_PID/GA_optimation.slx.r2018a
- GA_RBF_PID/GA_optimation.slxc
- GA_RBF_PID/GA_optimation_no_rbf.slx
- GA_RBF_PID/GA_optimation_no_rbf.slx.r2018a
- GA_RBF_PID/GA_optimation_no_rbf.slxc
- GA_RBF_PID/ga_option_PID.m
- GA_RBF_PID/ga_option_PID_no_RBF.m
- GA_RBF_PID/GA_without_RBF.fig
- GA_RBF_PID/GA_without_RBF_kd.fig
- GA_RBF_PID/GA_without_RBF_ki.fig
- GA_RBF_PID/GA_without_RBF_kp.fig
- GA_RBF_PID/GA_with_RBF.fig
- GA_RBF_PID/GA_with_RBF_control.fig
- GA_RBF_PID/GA_with_RBF_kd.fig
- GA_RBF_PID/GA_with_RBF_ki.fig
- GA_RBF_PID/GA_with_RBF_kp.fig
- GA_RBF_PID/mass/
- GA_RBF_PID/mass/brain.jpg
- GA_RBF_PID/mass/GA_optimation.slxc
- GA_RBF_PID/mass/nerual_mass_model_controled_PID.slx
- GA_RBF_PID/mass/nerual_mass_model_controled_PID.slxc
- GA_RBF_PID/mass/nerual_mass_model_controled_rbf_PID.slx
- GA_RBF_PID/mass/nerual_mass_model_controled_rbf_PID.slxc
- GA_RBF_PID/mass/nerual_mass_model_controled_rbf_PID_add_input.slx
- GA_RBF_PID/mass/nerual_mass_model_controled_rbf_PID_add_input.slx.autosave
- GA_RBF_PID/mass/nerual_mass_model_controled_rbf_PID_add_input.slxc
- GA_RBF_PID/mass/slprj/
- GA_RBF_PID/mass/slprj/accel/
- GA_RBF_PID/mass/slprj/accel/GA_optimation/
- GA_RBF_PID/mass/slprj/accel/GA_optimation/amsi_serial.mat
- GA_RBF_PID/mass/slprj/accel/GA_optimation/GA_optimation_top_vm.bc
- GA_RBF_PID/mass/slprj/accel/GA_optimation/rtwgen_tlc/
- GA_RBF_PID/mass/slprj/accel/GA_optimation/tmwinternal/
- GA_RBF_PID/mass/slprj/accel/GA_optimation/tmwinternal/simulink_cache.xml
- GA_RBF_PID/mass/slprj/accel/GA_optimation_no_rbf/
- GA_RBF_PID/mass/slprj/accel/GA_optimation_no_rbf/amsi_serial.mat
- GA_RBF_PID/mass/slprj/accel/GA_optimation_no_rbf/GA_optimation_no_rbf_top_vm.bc
- GA_RBF_PID/mass/slprj/accel/GA_optimation_no_rbf/rtwgen_tlc/
- GA_RBF_PID/mass/slprj/accel/GA_optimation_no_rbf/tmwinternal/
- GA_RBF_PID/mass/slprj/accel/GA_optimation_no_rbf/tmwinternal/simulink_cache.xml
- GA_RBF_PID/mass/slprj/accel/nerual_mass_model_controled_PID/
- GA_RBF_PID/mass/slprj/accel/nerual_mass_model_controled_PID/amsi_serial.mat
- GA_RBF_PID/mass/slprj/accel/nerual_mass_model_controled_PID/nerual_mass_model_controled_PID_top_vm.bc
- GA_RBF_PID/mass/slprj/accel/nerual_mass_model_controled_PID/rtwgen_tlc/
- GA_RBF_PID/mass/slprj/accel/nerual_mass_model_controled_PID/tmwinternal/
- GA_RBF_PID/mass/slprj/accel/nerual_mass_model_controled_PID/tmwinternal/simulink_cache.xml
- GA_RBF_PID/mass/slprj/accel/nerual_mass_model_controled_rbf_PID/
- GA_RBF_PID/mass/slprj/accel/nerual_mass_model_controled_rbf_PID/amsi_serial.mat
- GA_RBF_PID/mass/slprj/accel/nerual_mass_model_controled_rbf_PID/nerual_mass_model_controled_rbf_PID_top_vm.bc
- GA_RBF_PID/mass/slprj/accel/nerual_mass_model_controled_rbf_PID/rtwgen_tlc/
- GA_RBF_PID/mass/slprj/accel/nerual_mass_model_controled_rbf_PID/tmwinternal/
- GA_RBF_PID/mass/slprj/accel/nerual_mass_model_controled_rbf_PID/tmwinternal/simulink_cache.xml
- GA_RBF_PID/mass/slprj/accel/nerual_mass_model_controled_rbf_PID_add_input/
- GA_RBF_PID/mass/slprj/accel/nerual_mass_model_controled_rbf_PID_add_input/amsi_serial.mat
- GA_RBF_PID/mass/slprj/accel/nerual_mass_model_controled_rbf_PID_add_input/nerual_mass_model_controled_rbf_PID_add_input_top_vm.bc
- GA_RBF_PID/mass/slprj/accel/nerual_mass_model_controled_rbf_PID_add_input/rtwgen_tlc/
- GA_RBF_PID/mass/slprj/accel/nerual_mass_model_controled_rbf_PID_add_input/tmwinternal/
- GA_RBF_PID/mass/slprj/accel/nerual_mass_model_controled_rbf_PID_add_input/tmwinternal/simulink_cache.xml
- GA_RBF_PID/mass/slprj/sim/
- GA_RBF_PID/mass/slprj/sim/varcache/
- GA_RBF_PID/mass/slprj/sim/varcache/GA_optimation/
- GA_RBF_PID/mass/slprj/sim/varcache/GA_optimation/checksumOfCache.mat
- GA_RBF_PID/mass/slprj/sim/varcache/GA_optimation/tmwinternal/
- GA_RBF_PID/mass/slprj/sim/varcache/GA_optimation/tmwinternal/simulink_cache.xml
- GA_RBF_PID/mass/slprj/sim/varcache/GA_optimation/varInfo.mat
- GA_RBF_PID/mass/slprj/sim/varcache/GA_optimation_no_rbf/
- GA_RBF_PID/mass/slprj/sim/varcache/GA_optimation_no_rbf/checksumOfCache.mat
- GA_RBF_PID/mass/slprj/sim/varcache/GA_optimation_no_rbf/tmwinternal/
- GA_RBF_PID/mass/slprj/sim/varcache/GA_optimation_no_rbf/tmwinternal/simulink_cache.xml
- GA_RBF_PID/mass/slprj/sim/varcache/GA_optimation_no_rbf/varInfo.mat
- GA_RBF_PID/mass/slprj/sim/varcache/nerual_mass_model_controled_PID/
- GA_RBF_PID/mass/slprj/sim/varcache/nerual_mass_model_controled_PID/checksumOfCache.mat
- GA_RBF_PID/mass/slprj/sim/varcache/nerual_mass_model_controled_PID/tmwinternal/
- GA_RBF_PID/mass/slprj/sim/varcache/nerual_mass_model_controled_PID/tmwinternal/simulink_cache.xml
- GA_RBF_PID/mass/slprj/sim/varcache/nerual_mass_model_controled_PID/varInfo.mat
- GA_RBF_PID/mass/slprj/sim/varcache/nerual_mass_model_controled_rbf_PID/
- GA_RBF_PID/mass/slprj/sim/varcache/nerual_mass_model_controled_rbf_PID/checksumOfCache.mat
- GA_RBF_PID/mass/slprj/sim/varcache/nerual_mass_model_controled_rbf_PID/tmwinternal/
- GA_RBF_PID/mass/slprj/sim/varcache/nerual_mass_model_controled_rbf_PID/tmwinternal/simulink_cache.xml
- GA_RBF_PID/mass/slprj/sim/varcache/nerual_mass_model_controled_rbf_PID/varInfo.mat
- GA_RBF_PID/mass/slprj/sim/varcache/nerual_mass_model_controled_rbf_PID_add_input/
- GA_RBF_PID/mass/slprj/sim/varcache/nerual_mass_model_controled_rbf_PID_add_input/checksumOfCache.mat
- GA_RBF_PID/mass/slprj/sim/varcache/nerual_mass_model_controled_rbf_PID_add_input/tmwinternal/
- GA_RBF_PID/mass/slprj/sim/varcache/nerual_mass_model_controled_rbf_PID_add_input/tmwinternal/simulink_cache.xml
- GA_RBF_PID/mass/slprj/sim/varcache/nerual_mass_model_controled_rbf_PID_add_input/varInfo.mat
- GA_RBF_PID/mass/slprj/sl_proj.tmw
- GA_RBF_PID/mass/slprj/_jitprj/
- GA_RBF_PID/mass/slprj/_jitprj/jitEngineAccessInfo.mat
- GA_RBF_PID/mass/slprj/_jitprj/s0doP8bTrhCDDYJ8mzHkNZE.l
- GA_RBF_PID/mass/slprj/_jitprj/s0doP8bTrhCDDYJ8mzHkNZE.mat
- GA_RBF_PID/mass/slprj/_jitprj/s0R7Jh0fWmRQX0lSXiPSCLG.l
- GA_RBF_PID/mass/slprj/_jitprj/s0R7Jh0fWmRQX0lSXiPSCLG.mat
- GA_RBF_PID/mass/slprj/_jitprj/s1LGcWW4fuSdE6p8fKeMhaG.l
- GA_RBF_PID/mass/slprj/_jitprj/s1LGcWW4fuSdE6p8fKeMhaG.mat
- GA_RBF_PID/mass/slprj/_jitprj/s1uWL4csxNLqknhIPQFkXIF.l
- GA_RBF_PID/mass/slprj/_jitprj/s1uWL4csxNLqknhIPQFkXIF.mat
- GA_RBF_PID/mass/slprj/_jitprj/s2kNBDk5i9KalJEDmFIRU0E.l
- GA_RBF_PID/mass/slprj/_jitprj/s2kNBDk5i9KalJEDmFIRU0E.mat
- GA_RBF_PID/mass/slprj/_jitprj/s5jyf3JzGpU6UTknkl0Y5WD.l
- GA_RBF_PID/mass/slprj/_jitprj/s5jyf3JzGpU6UTknkl0Y5WD.mat
- GA_RBF_PID/mass/slprj/_jitprj/saaBx9bGvx3i4cwxFOr3eLG.l
- GA_RBF_PID/mass/slprj/_jitprj/saaBx9bGvx3i4cwxFOr3eLG.mat
- GA_RBF_PID/mass/slprj/_jitprj/sAegUtAQ6YvlhyLGzFxezsE.l
- GA_RBF_PID/mass/slprj/_jitprj/sAegUtAQ6YvlhyLGzFxezsE.mat
- GA_RBF_PID/mass/slprj/_jitprj/sb4BfaqAj2J3nYKLUtlnoyE.l
- GA_RBF_PID/mass/slprj/_jitprj/sb4BfaqAj2J3nYKLUtlnoyE.mat
- GA_RBF_PID/mass/slprj/_jitprj/sCOijz7btKO776kcivOQc6G.l
- GA_RBF_PID/mass/slprj/_jitprj/sCOijz7btKO776kcivOQc6G.mat
- GA_RBF_PID/mass/slprj/_jitprj/scvgOyuGzOymukIaDCASuSH.l
- GA_RBF_PID/mass/slprj/_jitprj/scvgOyuGzOymukIaDCASuSH.mat
- GA_RBF_PID/mass/slprj/_jitprj/sDC3b3KAUeMdU6DBhmEdAx.l
- GA_RBF_PID/mass/slprj/_jitprj/sDC3b3KAUeMdU6DBhmEdAx.mat
- GA_RBF_PID/mass/slprj/_jitprj/sDhqp5RD1gfycmnab54SHPC.l
- GA_RBF_PID/mass/slprj/_jitprj/sDhqp5RD1gfycmnab54SHPC.mat
- GA_RBF_PID/mass/slprj/_jitprj/sGb6d6V5O8ROmOKohIJ7Or.l
- GA_RBF_PID/mass/slprj/_jitprj/sGb6d6V5O8ROmOKohIJ7Or.mat
- GA_RBF_PID/mass/slprj/_jitprj/sGS7U4CcAMEvq0aKixbFjRC.l
- GA_RBF_PID/mass/slprj/_jitprj/sGS7U4CcAMEvq0aKixbFjRC.mat
- GA_RBF_PID/mass/slprj/_jitprj/sh4Su1IgfMq3dVVeFYieYHH.l
- GA_RBF_PID/mass/slprj/_jitprj/sh4Su1IgfMq3dVVeFYieYHH.mat
- GA_RBF_PID/mass/slprj/_jitprj/skCfM3nbPfHl63E8rwVR2DH.l
- GA_RBF_PID/mass/slprj/_jitprj/skCfM3nbPfHl63E8rwVR2DH.mat
- GA_RBF_PID/mass/slprj/_jitprj/sN7HQHKvHStTDoTI3PV9OTF.l
- GA_RBF_PID/mass/slprj/_jitprj/sN7HQHKvHStTDoTI3PV9OTF.mat
- GA_RBF_PID/mass/slprj/_jitprj/sOUmRrh0k3EiVKL34Sx2oTE.l
- GA_RBF_PID/mass/slprj/_jitprj/sOUmRrh0k3EiVKL34Sx2oTE.mat
- GA_RBF_PID/mass/slprj/_jitprj/sQsi594Om5NkXutDuMghitB.l
- GA_RBF_PID/mass/slprj/_jitprj/sQsi594Om5NkXutDuMghitB.mat
- GA_RBF_PID/mass/slprj/_jitprj/srCEk0JXvYhrfsRm9fEZtQD.l
- GA_RBF_PID/mass/slprj/_jitprj/srCEk0JXvYhrfsRm9fEZtQD.mat
- GA_RBF_PID/mass/slprj/_jitprj/srRuKfY1evym3bHvb2H4PZB.l
- GA_RBF_PID/mass/slprj/_jitprj/srRuKfY1evym3bHvb2H4PZB.mat
- GA_RBF_PID/mass/slprj/_jitprj/sUXKRmLyURmmPZqhRWemxbH.l
- GA_RBF_PID/mass/slprj/_jitprj/sUXKRmLyURmmPZqhRWemxbH.mat
- GA_RBF_PID/mass/slprj/_jitprj/sw4iZNZjhQKCZS4GM2Z9HB.l
- GA_RBF_PID/mass/slprj/_jitprj/sw4iZNZjhQKCZS4GM2Z9HB.mat
- GA_RBF_PID/mass/slprj/_jitprj/swkUZVXcblCxkvLruefaUpH.l
- GA_RBF_PID/mass/slprj/_jitprj/swkUZVXcblCxkvLruefaUpH.mat
- GA_RBF_PID/mass/slprj/_sfprj/
- GA_RBF_PID/mass/slprj/_sfprj/EMLReport/
- GA_RBF_PID/mass/slprj/_sfprj/EMLReport/emlReportAccessInfo.mat
- GA_RBF_PID/mass/slprj/_sfprj/EMLReport/s0doP8bTrhCDDYJ8mzHkNZE/
- GA_RBF_PID/mass/slprj/_sfprj/EMLReport/s0doP8bTrhCDDYJ8mzHkNZE.mat
- GA_RBF_PID/mass/slprj/_sfprj/EMLReport/s0R7Jh0fWmRQX0lSXiPSCLG/
- GA_RBF_PID/mass/slprj/_sfprj/EMLReport/s0R7Jh0fWmRQX0lSXiPSCLG.mat
- GA_RBF_PID/mass/slprj/_sfprj/EMLReport/s1LGcWW4fuSdE6p8fKeMhaG/
- GA_RBF_PID/mass/slprj/_sfprj/EMLReport/s1LGcWW4fuSdE6p8fKeMhaG.mat
- GA_RBF_PID/mass/slprj/_sfprj/EMLReport/s1uWL4csxNLqknhIPQFkXIF/
- GA_RBF_PID/mass/slprj/_sfprj/EMLReport/s1uWL4csxNLqknhIPQFkXIF.mat
- GA_RBF_PID/mass/slprj/_sfprj/EMLReport/s2kNBDk5i9KalJEDmFIRU0E/
- GA_RBF_PID/mass/slprj/_sfprj/EMLReport/s2kNBDk5i9KalJEDmFIRU0E.mat
- GA_RBF_PID/mass/slprj/_sfprj/EMLReport/s5jyf3JzGpU6UTknkl0Y5WD/
- GA_RBF_PID/mass/slprj/_sfprj/EMLReport/s5jyf3JzGpU6UTknkl0Y5WD.mat
- GA_RBF_PID/mass/slprj/_sfprj/EMLReport/saaBx9bGvx3i4cwxFOr3eLG/
- GA_RBF_PID/mass/slprj/_sfprj/EMLReport/saaBx9bGvx3i4cwxFOr3eLG.mat
- GA_RBF_PID/mass/slprj/_sfprj/EMLReport/sAegUtAQ6YvlhyLGzFxezsE/
- GA_RBF_PID/mass/slprj/_sfprj/EMLReport/sAegUtAQ6YvlhyLGzFxezsE.mat
- GA_RBF_PID/mass/slprj/_sfprj/EMLReport/sb4BfaqAj2J3nYKLUtlnoyE/
- GA_RBF_PID/mass/slprj/_sfprj/EMLReport/sb4BfaqAj2J3nYKLUtlnoyE.mat
- GA_RBF_PID/mass/slprj/_sfprj/EMLReport/sCOijz7btKO776kcivOQc6G/
- GA_RBF_PID/mass/slprj/_sfprj/EMLReport/sCOijz7btKO776kcivOQc6G.mat
- GA_RBF_PID/mass/slprj/_sfprj/EMLReport/scvgOyuGzOymukIaDCASuSH/
- GA_RBF_PID/mass/slprj/_sfprj/EMLReport/scvgOyuGzOymukIaDCASuSH.mat
- GA_RBF_PID/mass/slprj/_sfprj/EMLReport/sDC3b3KAUeMdU6DBhmEdAx/
- GA_RBF_PID/mass/slprj/_sfprj/EMLReport/sDC3b3KAUeMdU6DBhmEdAx.mat
- GA_RBF_PID/mass/slprj/_sfprj/EMLReport/sDhqp5RD1gfycmnab54SHPC/
- GA_RBF_PID/mass/slprj/_sfprj/EMLReport/sDhqp5RD1gfycmnab54SHPC.mat
- GA_RBF_PID/mass/slprj/_sfprj/EMLReport/sGb6d6V5O8ROmOKohIJ7Or/
- GA_RBF_PID/mass/slprj/_sfprj/EMLReport/sGb6d6V5O8ROmOKohIJ7Or.mat
- GA_RBF_PID/mass/slprj/_sfprj/EMLReport/sGS7U4CcAMEvq0aKixbFjRC/
- GA_RBF_PID/mass/slprj/_sfprj/EMLReport/sGS7U4CcAMEvq0aKixbFjRC.mat
- GA_RBF_PID/mass/slprj/_sfprj/EMLReport/sh4Su1IgfMq3dVVeFYieYHH/
- GA_RBF_PID/mass/slprj/_sfprj/EMLReport/sh4Su1IgfMq3dVVeFYieYHH.mat
- GA_RBF_PID/mass/slprj/_sfprj/EMLReport/skCfM3nbPfHl63E8rwVR2DH/
- GA_RBF_PID/mass/slprj/_sfprj/EMLReport/skCfM3nbPfHl63E8rwVR2DH.mat
- GA_RBF_PID/mass/slprj/_sfprj/EMLReport/sN7HQHKvHStTDoTI3PV9OTF/
- GA_RBF_PID/mass/slprj/_sfprj/EMLReport/sN7HQHKvHStTDoTI3PV9OTF.mat
- GA_RBF_PID/mass/slprj/_sfprj/EMLReport/sOUmRrh0k3EiVKL34Sx2oTE/
- GA_RBF_PID/mass/slprj/_sfprj/EMLReport/sOUmRrh0k3EiVKL34Sx2oTE.mat
- GA_RBF_PID/mass/slprj/_sfprj/EMLReport/sQsi594Om5NkXutDuMghitB/
- GA_RBF_PID/mass/slprj/_sfprj/EMLReport/sQsi594Om5NkXutDuMghitB.mat
- GA_RBF_PID/mass/slprj/_sfprj/EMLReport/srCEk0JXvYhrfsRm9fEZtQD/
- GA_RBF_PID/mass/slprj/_sfprj/EMLReport/srCEk0JXvYhrfsRm9fEZtQD.mat
- GA_RBF_PID/mass/slprj/_sfprj/EMLReport/srRuKfY1evym3bHvb2H4PZB/
- GA_RBF_PID/mass/slprj/_sfprj/EMLReport/srRuKfY1evym3bHvb2H4PZB.mat
- GA_RBF_PID/mass/slprj/_sfprj/EMLReport/sUXKRmLyURmmPZqhRWemxbH/
- GA_RBF_PID/mass/slprj/_sfprj/EMLReport/sUXKRmLyURmmPZqhRWemxbH.mat
- GA_RBF_PID/mass/slprj/_sfprj/EMLReport/sw4iZNZjhQKCZS4GM2Z9HB/
- GA_RBF_PID/mass/slprj/_sfprj/EMLReport/sw4iZNZjhQKCZS4GM2Z9HB.mat
- GA_RBF_PID/mass/slprj/_sfprj/EMLReport/swkUZVXcblCxkvLruefaUpH/
- GA_RBF_PID/mass/slprj/_sfprj/EMLReport/swkUZVXcblCxkvLruefaUpH.mat
- GA_RBF_PID/mass/slprj/_sfprj/EMLReport/VUEm0hwPprZwOZup43HN2B/
- GA_RBF_PID/mass/slprj/_sfprj/EMLReport/VUEm0hwPprZwOZup43HN2B.mat
- GA_RBF_PID/mass/slprj/_sfprj/GA_optimation/
- GA_RBF_PID/mass/slprj/_sfprj/GA_optimation/_self/
- GA_RBF_PID/mass/slprj/_sfprj/GA_optimation/_self/sfun/
- GA_RBF_PID/mass/slprj/_sfprj/GA_optimation/_self/sfun/info/
- GA_RBF_PID/mass/slprj/_sfprj/GA_optimation/_self/sfun/info/binfo.mat
- GA_RBF_PID/mass/slprj/_sfprj/nerual_mass_model_controled_PID/
- GA_RBF_PID/mass/slprj/_sfprj/nerual_mass_model_controled_PID/_self/
- GA_RBF_PID/mass/slprj/_sfprj/nerual_mass_model_controled_PID/_self/sfun/
- GA_RBF_PID/mass/slprj/_sfprj/nerual_mass_model_controled_PID/_self/sfun/info/
- GA_RBF_PID/mass/slprj/_sfprj/nerual_mass_model_controled_PID/_self/sfun/info/binfo.mat
- GA_RBF_PID/mass/slprj/_sfprj/nerual_mass_model_controled_rbf_PID/
- GA_RBF_PID/mass/slprj/_sfprj/nerual_mass_model_controled_rbf_PID/_self/
- GA_RBF_PID/mass/slprj/_sfprj/nerual_mass_model_controled_rbf_PID/_self/sfun/
- GA_RBF_PID/mass/slprj/_sfprj/nerual_mass_model_controled_rbf_PID/_self/sfun/info/
- GA_RBF_PID/mass/slprj/_sfprj/nerual_mass_model_controled_rbf_PID/_self/sfun/info/binfo.mat
[truncated: 325 more entries]
