# Supplementary material for: Design of Closed-Loop Control Schemes Based on the GA-PID and GA-RBF-PID Algorithms for Brain Dynamic Modulation
Source: Entropy (Basel). 2023 Nov 15;25(11):1544. doi: 10.3390/e25111544 (PMC10670460; doi:10.3390/e25111544)
Supplement: Supplementary file 1 [file entropy-25-01544-s001.zip › GA_RBF_PID/gatbx/DOC/GATBXA1.LOG]

%%[ Warning: Times-Italic not found, using Font Substitution. Font cannot be embedded. ]%%
%%[ Warning: Times-Bold not found, using Font Substitution. Font cannot be embedded. ]%%
%%[ Warning: Times-Roman not found, using Font Substitution. Font cannot be embedded. ]%%
%%[ Warning: Times-BoldItalic not found, using Font Substitution. Font cannot be embedded. ]%%
%%[ Warning: Helvetica not found, using Font Substitution. Font cannot be embedded. ]%%
