# Supplementary material for: Design of Closed-Loop Control Schemes Based on the GA-PID and GA-RBF-PID Algorithms for Brain Dynamic Modulation
Source: Entropy (Basel). 2023 Nov 15;25(11):1544. doi: 10.3390/e25111544 (PMC10670460; doi:10.3390/e25111544)
Supplement: Supplementary file 1 [file entropy-25-01544-s001.zip › GA_RBF_PID/gatbx/DOC/GATBXA2.PS]

%!
%%BoundingBox: (atend)
%%Pages: (atend)
%%DocumentFonts: (atend)
%%EndComments
%
% FrameMaker PostScript Prolog 3.0, for use with FrameMaker 3.0
% Copyright (c) 1986,87,89,90,91 by Frame Technology Corporation.
% All rights reserved.
%
% Known Problems:
%	Due to bugs in Transcript, the 'PS-Adobe-' is omitted from line 1
/FMversion (3.0) def 
% Set up Color vs. Black-and-White
	/FMPrintInColor systemdict /colorimage known
		systemdict /currentcolortransfer known or def
% Uncomment this line to force b&w on color printer
%   /FMPrintInColor false def
/FrameDict 195 dict def 
systemdict /errordict known not {/errordict 10 dict def
		errordict /rangecheck {stop} put} if
% The readline in 23.0 doesn't recognize cr's as nl's on AppleTalk
FrameDict /tmprangecheck errordict /rangecheck get put 
errordict /rangecheck {FrameDict /bug true put} put 
FrameDict /bug false put 
mark 
% Some PS machines read past the CR, so keep the following 3 lines together!
currentfile 5 string readline
00
0000000000
cleartomark 
errordict /rangecheck FrameDict /tmprangecheck get put 
FrameDict /bug get { 
	/readline {
		/gstring exch def
		/gfile exch def
		/gindex 0 def
		{
			gfile read pop 
			dup 10 eq {exit} if 
			dup 13 eq {exit} if 
			gstring exch gindex exch put 
			/gindex gindex 1 add def 
		} loop
		pop 
		gstring 0 gindex getinterval true 
		} def
	} if
/FMVERSION {
	FMversion ne {
		/Times-Roman findfont 18 scalefont setfont
		100 100 moveto
		(FrameMaker version does not match postscript_prolog!)
		dup =
		show showpage
		} if
	} def 
/FMLOCAL {
	FrameDict begin
	0 def 
	end 
	} def 
	/gstring FMLOCAL
	/gfile FMLOCAL
	/gindex FMLOCAL
	/orgxfer FMLOCAL
	/orgproc FMLOCAL
	/organgle FMLOCAL
	/orgfreq FMLOCAL
	/yscale FMLOCAL
	/xscale FMLOCAL
	/manualfeed FMLOCAL
	/paperheight FMLOCAL
	/paperwidth FMLOCAL
/FMDOCUMENT { 
	array /FMfonts exch def 
	/#copies exch def
	FrameDict begin
	0 ne dup {setmanualfeed} if
	/manualfeed exch def
	/paperheight exch def
	/paperwidth exch def
	/yscale exch def
	/xscale exch def
	currenttransfer cvlit /orgxfer exch def
	currentscreen cvlit /orgproc exch def
	/organgle exch def /orgfreq exch def
	setpapername 
	manualfeed {true} {papersize} ifelse 
	{manualpapersize} {false} ifelse 
	{desperatepapersize} if
	end 
	} def 
	/pagesave FMLOCAL
	/orgmatrix FMLOCAL
	/landscape FMLOCAL
/FMBEGINPAGE { 
	FrameDict begin 
	/pagesave save def
	3.86 setmiterlimit
	/landscape exch 0 ne def
	landscape { 
		90 rotate 0 exch neg translate pop 
		}
		{pop pop}
		ifelse
	xscale yscale scale
	/orgmatrix matrix def
	gsave 
	} def 
/FMENDPAGE {
	grestore 
	pagesave restore
	end 
	showpage
	} def 
/FMFONTDEFINE { 
	FrameDict begin
	findfont 
	ReEncode 
	1 index exch 
	definefont 
	FMfonts 3 1 roll 
	put
	end 
	} def 
/FMFILLS {
	FrameDict begin
	array /fillvals exch def
	end 
	} def 
/FMFILL {
	FrameDict begin
	 fillvals 3 1 roll put
	end 
	} def 
/FMNORMALIZEGRAPHICS { 
	newpath
	0.0 0.0 moveto
	1 setlinewidth
	0 setlinecap
	0 0 0 sethsbcolor
	0 setgray 
	} bind def
	/fx FMLOCAL
	/fy FMLOCAL
	/fh FMLOCAL
	/fw FMLOCAL
	/llx FMLOCAL
	/lly FMLOCAL
	/urx FMLOCAL
	/ury FMLOCAL
/FMBEGINEPSF { 
	end 
	/FMEPSF save def 
	/showpage {} def 
	FMNORMALIZEGRAPHICS 
	[/fy /fx /fh /fw /ury /urx /lly /llx] {exch def} forall 
	fx fy translate 
	rotate
	fw urx llx sub div fh ury lly sub div scale 
	llx neg lly neg translate 
	} bind def
/FMENDEPSF {
	FMEPSF restore
	FrameDict begin 
	} bind def
FrameDict begin 
/setmanualfeed {
%%BeginFeature *ManualFeed True
	 statusdict /manualfeed true put
%%EndFeature
	} def
/max {2 copy lt {exch} if pop} bind def
/min {2 copy gt {exch} if pop} bind def
/inch {72 mul} def
/pagedimen { 
	paperheight sub abs 16 lt exch 
	paperwidth sub abs 16 lt and
	{/papername exch def} {pop} ifelse
	} def
	/papersizedict FMLOCAL
/setpapername { 
	/papersizedict 14 dict def 
	papersizedict begin
	/papername /unknown def 
		/Letter 8.5 inch 11.0 inch pagedimen
		/LetterSmall 7.68 inch 10.16 inch pagedimen
		/Tabloid 11.0 inch 17.0 inch pagedimen
		/Ledger 17.0 inch 11.0 inch pagedimen
		/Legal 8.5 inch 14.0 inch pagedimen
		/Statement 5.5 inch 8.5 inch pagedimen
		/Executive 7.5 inch 10.0 inch pagedimen
		/A3 11.69 inch 16.5 inch pagedimen
		/A4 8.26 inch 11.69 inch pagedimen
		/A4Small 7.47 inch 10.85 inch pagedimen
		/B4 10.125 inch 14.33 inch pagedimen
		/B5 7.16 inch 10.125 inch pagedimen
	end
	} def
/papersize {
	papersizedict begin
		/Letter {lettertray letter} def
		/LetterSmall {lettertray lettersmall} def
		/Tabloid {11x17tray 11x17} def
		/Ledger {ledgertray ledger} def
		/Legal {legaltray legal} def
		/Statement {statementtray statement} def
		/Executive {executivetray executive} def
		/A3 {a3tray a3} def
		/A4 {a4tray a4} def
		/A4Small {a4tray a4small} def
		/B4 {b4tray b4} def
		/B5 {b5tray b5} def
		/unknown {unknown} def
	papersizedict dup papername known {papername} {/unknown} ifelse get
	end
	/FMdicttop countdictstack 1 add def 
	statusdict begin stopped end 
	countdictstack -1 FMdicttop {pop end} for 
	} def
/manualpapersize {
	papersizedict begin
		/Letter {letter} def
		/LetterSmall {lettersmall} def
		/Tabloid {11x17} def
		/Ledger {ledger} def
		/Legal {legal} def
		/Statement {statement} def
		/Executive {executive} def
		/A3 {a3} def
		/A4 {a4} def
		/A4Small {a4small} def
		/B4 {b4} def
		/B5 {b5} def
		/unknown {unknown} def
	papersizedict dup papername known {papername} {/unknown} ifelse get
	end
	stopped 
	} def
/desperatepapersize {
	statusdict /setpageparams known
		{
		paperwidth paperheight 0 1 
		statusdict begin
		{setpageparams} stopped pop 
		end
		} if
	} def
/savematrix {
	orgmatrix currentmatrix pop
	} bind def
/restorematrix {
	orgmatrix setmatrix
	} bind def
/dmatrix matrix def
/dpi    72 0 dmatrix defaultmatrix dtransform
    dup mul exch   dup mul add   sqrt def
/freq dpi 18.75 div 8 div round dup 0 eq {pop 1} if 8 mul dpi exch div def
/sangle 1 0 dmatrix defaultmatrix dtransform exch atan def
/DiacriticEncoding [
/.notdef /.notdef /.notdef /.notdef /.notdef /.notdef /.notdef
/.notdef /.notdef /.notdef /.notdef /.notdef /.notdef /.notdef
/.notdef /.notdef /.notdef /.notdef /.notdef /.notdef /.notdef
/.notdef /.notdef /.notdef /.notdef /.notdef /.notdef /.notdef
/.notdef /.notdef /.notdef /.notdef /space /exclam /quotedbl
/numbersign /dollar /percent /ampersand /quotesingle /parenleft
/parenright /asterisk /plus /comma /hyphen /period /slash /zero /one
/two /three /four /five /six /seven /eight /nine /colon /semicolon
/less /equal /greater /question /at /A /B /C /D /E /F /G /H /I /J /K
/L /M /N /O /P /Q /R /S /T /U /V /W /X /Y /Z /bracketleft /backslash
/bracketright /asciicircum /underscore /grave /a /b /c /d /e /f /g /h
/i /j /k /l /m /n /o /p /q /r /s /t /u /v /w /x /y /z /braceleft /bar
/braceright /asciitilde /.notdef /Adieresis /Aring /Ccedilla /Eacute
/Ntilde /Odieresis /Udieresis /aacute /agrave /acircumflex /adieresis
/atilde /aring /ccedilla /eacute /egrave /ecircumflex /edieresis
/iacute /igrave /icircumflex /idieresis /ntilde /oacute /ograve
/ocircumflex /odieresis /otilde /uacute /ugrave /ucircumflex
/udieresis /dagger /.notdef /cent /sterling /section /bullet
/paragraph /germandbls /registered /copyright /trademark /acute
/dieresis /.notdef /AE /Oslash /.notdef /.notdef /.notdef /.notdef
/yen /.notdef /.notdef /.notdef /.notdef /.notdef /.notdef
/ordfeminine /ordmasculine /.notdef /ae /oslash /questiondown
/exclamdown /logicalnot /.notdef /florin /.notdef /.notdef
/guillemotleft /guillemotright /ellipsis /.notdef /Agrave /Atilde
/Otilde /OE /oe /endash /emdash /quotedblleft /quotedblright
/quoteleft /quoteright /.notdef /.notdef /ydieresis /Ydieresis
/fraction /currency /guilsinglleft /guilsinglright /fi /fl /daggerdbl
/periodcentered /quotesinglbase /quotedblbase /perthousand
/Acircumflex /Ecircumflex /Aacute /Edieresis /Egrave /Iacute
/Icircumflex /Idieresis /Igrave /Oacute /Ocircumflex /.notdef /Ograve
/Uacute /Ucircumflex /Ugrave /dotlessi /circumflex /tilde /macron
/breve /dotaccent /ring /cedilla /hungarumlaut /ogonek /caron
] def
/ReEncode { 
	dup 
	length 
	dict begin 
	{
	1 index /FID ne 
		{def} 
		{pop pop} ifelse 
	} forall 
	0 eq {/Encoding DiacriticEncoding def} if 
	currentdict 
	end 
	} bind def
/graymode true def
	/bwidth FMLOCAL
	/bpside FMLOCAL
	/bstring FMLOCAL
	/onbits FMLOCAL
	/offbits FMLOCAL
	/xindex FMLOCAL
	/yindex FMLOCAL
	/x FMLOCAL
	/y FMLOCAL
/setpattern {
	 /bwidth  exch def
	 /bpside  exch def
	 /bstring exch def
	 /onbits 0 def  /offbits 0 def
	 freq sangle landscape {90 add} if 
		{/y exch def
		 /x exch def
		 /xindex x 1 add 2 div bpside mul cvi def
		 /yindex y 1 add 2 div bpside mul cvi def
		 bstring yindex bwidth mul xindex 8 idiv add get
		 1 7 xindex 8 mod sub bitshift and 0 ne
		 {/onbits  onbits  1 add def 1}
		 {/offbits offbits 1 add def 0}
		 ifelse
		}
		setscreen
	 {} settransfer
	 offbits offbits onbits add div FMsetgray
	/graymode false def
	} bind def
/grayness {
	FMsetgray
	graymode not {
		/graymode true def
		orgxfer cvx settransfer
		orgfreq organgle orgproc cvx setscreen
		} if
	} bind def
	/HUE FMLOCAL
	/SAT FMLOCAL
	/BRIGHT FMLOCAL
	/Colors FMLOCAL
FMPrintInColor 
	
	{
	/HUE 0 def
	/SAT 0 def
	/BRIGHT 0 def
	% array of arrays Hue and Sat values for the separations [HUE BRIGHT]
	/Colors   
	[[0    0  ]    % black
	 [0    0  ]    % white
	 [0.00 1.0]    % red
	 [0.37 1.0]    % green
	 [0.60 1.0]    % blue
	 [0.50 1.0]    % cyan
	 [0.83 1.0]    % magenta
	 [0.16 1.0]    % comment / yellow
	 ] def
      
	/BEGINBITMAPCOLOR { 
		BITMAPCOLOR} def
	/BEGINBITMAPCOLORc { 
		BITMAPCOLORc} def
	/BEGINBITMAPTRUECOLOR { 
		BITMAPTRUECOLOR } def
	/BEGINBITMAPTRUECOLORc { 
		BITMAPTRUECOLORc } def
	/K { 
		Colors exch get dup
		0 get /HUE exch store 
		1 get /BRIGHT exch store
		  HUE 0 eq BRIGHT 0 eq and
			{1.0 SAT sub setgray}
			{HUE SAT BRIGHT sethsbcolor} 
		  ifelse
		} def
	/FMsetgray { 
		/SAT exch 1.0 exch sub store 
		  HUE 0 eq BRIGHT 0 eq and
			{1.0 SAT sub setgray}
			{HUE SAT BRIGHT sethsbcolor} 
		  ifelse
		} bind def
	}
	
	{
	/BEGINBITMAPCOLOR { 
		BITMAPGRAY} def
	/BEGINBITMAPCOLORc { 
		BITMAPGRAYc} def
	/BEGINBITMAPTRUECOLOR { 
		BITMAPTRUEGRAY } def
	/BEGINBITMAPTRUECOLORc { 
		BITMAPTRUEGRAYc } def
	/FMsetgray {setgray} bind def
	/K { 
		pop
		} def
	}
ifelse
/normalize {
	transform round exch round exch itransform
	} bind def
/dnormalize {
	dtransform round exch round exch idtransform
	} bind def
/lnormalize { 
	0 dtransform exch cvi 2 idiv 2 mul 1 add exch idtransform pop
	} bind def
/H { 
	lnormalize setlinewidth
	} bind def
/Z {
	setlinecap
	} bind def
	/fillvals FMLOCAL
/X { 
	fillvals exch get
	dup type /stringtype eq
	{8 1 setpattern} 
	{grayness}
	ifelse
	} bind def
/V { 
	gsave eofill grestore
	} bind def
/N { 
	stroke
	} bind def
/M {newpath moveto} bind def
/E {lineto} bind def
/D {curveto} bind def
/O {closepath} bind def
	/n FMLOCAL
/L { 
 	/n exch def
	newpath
	normalize
	moveto 
	2 1 n {pop normalize lineto} for
	} bind def
/Y { 
	L 
	closepath
	} bind def
	/x1 FMLOCAL
	/x2 FMLOCAL
	/y1 FMLOCAL
	/y2 FMLOCAL
	/rad FMLOCAL
/R { 
	/y2 exch def
	/x2 exch def
	/y1 exch def
	/x1 exch def
	x1 y1
	x2 y1
	x2 y2
	x1 y2
	4 Y 
	} bind def
/RR { 
	/rad exch def
	normalize
	/y2 exch def
	/x2 exch def
	normalize
	/y1 exch def
	/x1 exch def
	newpath
	x1 y1 rad add moveto
	x1 y2 x2 y2 rad arcto
	x2 y2 x2 y1 rad arcto
	x2 y1 x1 y1 rad arcto
	x1 y1 x1 y2 rad arcto
	closepath
	16 {pop} repeat
	} bind def
/C { 
	grestore
	gsave
	R 
	clip
	} bind def
	/FMpointsize FMLOCAL
/F { 
	FMfonts exch get
	FMpointsize scalefont
	setfont
	} bind def
/Q { 
	/FMpointsize exch def
	F 
	} bind def
/T { 
	moveto show
	} bind def
/RF { 
	rotate
	0 ne {-1 1 scale} if
	} bind def
/TF { 
	gsave
	moveto 
	RF
	show
	grestore
	} bind def
/P { 
	moveto
	0 32 3 2 roll widthshow
	} bind def
/PF { 
	gsave
	moveto 
	RF
	0 32 3 2 roll widthshow
	grestore
	} bind def
/S { 
	moveto
	0 exch ashow
	} bind def
/SF { 
	gsave
	moveto
	RF
	0 exch ashow
	grestore
	} bind def
/B { 
	moveto
	0 32 4 2 roll 0 exch awidthshow
	} bind def
/BF { 
	gsave
	moveto
	RF
	0 32 4 2 roll 0 exch awidthshow
	grestore
	} bind def
/G { 
	gsave
	newpath
	normalize translate 0.0 0.0 moveto 
	dnormalize scale 
	0.0 0.0 1.0 5 3 roll arc 
	closepath fill
	grestore
	} bind def
/A { 
	gsave
	savematrix
	newpath
	2 index 2 div add exch 3 index 2 div sub exch 
	normalize 2 index 2 div sub exch 3 index 2 div add exch 
	translate 
	scale 
	0.0 0.0 1.0 5 3 roll arc 
	restorematrix
	stroke
	grestore
	} bind def
	/x FMLOCAL
	/y FMLOCAL
	/w FMLOCAL
	/h FMLOCAL
	/xx FMLOCAL
	/yy FMLOCAL
	/ww FMLOCAL
	/hh FMLOCAL
	/FMsaveobject FMLOCAL
	/FMoptop FMLOCAL
	/FMdicttop FMLOCAL
/BEGINPRINTCODE { 
	/FMdicttop countdictstack 1 add def 
	/FMoptop count 4 sub def 
	/FMsaveobject save def
	userdict begin 
	/showpage {} def 
	FMNORMALIZEGRAPHICS 
	3 index neg 3 index neg translate
	} bind def
/ENDPRINTCODE {
	count -1 FMoptop {pop pop} for 
	countdictstack -1 FMdicttop {pop end} for 
	FMsaveobject restore 
	} bind def
/gn { 
	0 
	{	46 mul 
		cf read pop 
		32 sub 
		dup 46 lt {exit} if 
		46 sub add 
		} loop
	add 
	} bind def
	/str FMLOCAL
/cfs { 
	/str sl string def 
	0 1 sl 1 sub {str exch val put} for 
	str def 
	} bind def
/ic [ 
	0 0 0 0 0 0 0 0 0 0 0 0 0 0 0 0223
	0 0 0 0 0 0 0 0 0 0 0 0 0 0 0 0223
	0
	{0 hx} {1 hx} {2 hx} {3 hx} {4 hx} {5 hx} {6 hx} {7 hx} {8 hx} {9 hx}
	{10 hx} {11 hx} {12 hx} {13 hx} {14 hx} {15 hx} {16 hx} {17 hx} {18 hx}
	{19 hx} {gn hx} {0} {1} {2} {3} {4} {5} {6} {7} {8} {9} {10} {11} {12}
	{13} {14} {15} {16} {17} {18} {19} {gn} {0 wh} {1 wh} {2 wh} {3 wh}
	{4 wh} {5 wh} {6 wh} {7 wh} {8 wh} {9 wh} {10 wh} {11 wh} {12 wh}
	{13 wh} {14 wh} {gn wh} {0 bl} {1 bl} {2 bl} {3 bl} {4 bl} {5 bl} {6 bl}
	{7 bl} {8 bl} {9 bl} {10 bl} {11 bl} {12 bl} {13 bl} {14 bl} {gn bl}
	{0 fl} {1 fl} {2 fl} {3 fl} {4 fl} {5 fl} {6 fl} {7 fl} {8 fl} {9 fl}
	{10 fl} {11 fl} {12 fl} {13 fl} {14 fl} {gn fl}
	] def
	/sl FMLOCAL
	/val FMLOCAL
	/ws FMLOCAL
	/im FMLOCAL
	/bs FMLOCAL
	/cs FMLOCAL
	/len FMLOCAL
	/pos FMLOCAL
/ms { 
	/sl exch def 
	/val 255 def 
	/ws cfs 
	/im cfs 
	/val 0 def 
	/bs cfs 
	/cs cfs 
	} bind def
400 ms 
/ip { 
	is 
	0 
	cf cs readline pop 
	{	ic exch get exec 
		add 
		} forall 
	pop 
	
	} bind def
/wh { 
	/len exch def 
	/pos exch def 
	ws 0 len getinterval im pos len getinterval copy pop
	pos len 
	} bind def
/bl { 
	/len exch def 
	/pos exch def 
	bs 0 len getinterval im pos len getinterval copy pop
	pos len 
	} bind def
/s1 1 string def
/fl { 
	/len exch def 
	/pos exch def 
	/val cf s1 readhexstring pop 0 get def
	pos 1 pos len add 1 sub {im exch val put} for
	pos len 
	} bind def
/hx { 
	3 copy getinterval 
	cf exch readhexstring pop pop 
	} bind def
	/h FMLOCAL
	/w FMLOCAL
	/d FMLOCAL
	/lb FMLOCAL
	/bitmapsave FMLOCAL
	/is FMLOCAL
	/cf FMLOCAL
/wbytes { 
	dup 
	8 eq {pop} {1 eq {7 add 8 idiv} {3 add 4 idiv} ifelse} ifelse
	} bind def
/BEGINBITMAPBWc { 
	1 {} COMMONBITMAPc
	} bind def
/BEGINBITMAPGRAYc { 
	8 {} COMMONBITMAPc
	} bind def
/BEGINBITMAP2BITc { 
	2 {} COMMONBITMAPc
	} bind def
/COMMONBITMAPc { 
	/r exch def
	/d exch def
	gsave
	translate rotate scale /h exch def /w exch def
	/lb w d wbytes def 
	sl lb lt {lb ms} if 
	/bitmapsave save def 
	r                    
	/is im 0 lb getinterval def 
	ws 0 lb getinterval is copy pop 
	/cf currentfile def 
	w h d [w 0 0 h neg 0 h] 
	{ip} image 
	bitmapsave restore 
	grestore
	} bind def
/BEGINBITMAPBW { 
	1 {} COMMONBITMAP
	} bind def
/BEGINBITMAPGRAY { 
	8 {} COMMONBITMAP
	} bind def
/BEGINBITMAP2BIT { 
	2 {} COMMONBITMAP
	} bind def
/COMMONBITMAP { 
	/r exch def
	/d exch def
	gsave
	translate rotate scale /h exch def /w exch def
	/bitmapsave save def 
	r                    
	/is w d wbytes string def
	/cf currentfile def 
	w h d [w 0 0 h neg 0 h] 
	{cf is readhexstring pop} image
	bitmapsave restore 
	grestore
	} bind def
	/proc1 FMLOCAL
	/proc2 FMLOCAL
	/newproc FMLOCAL
/Fmcc {
    /proc2 exch cvlit def
    /proc1 exch cvlit def
    /newproc proc1 length proc2 length add array def
    newproc 0 proc1 putinterval
    newproc proc1 length proc2 putinterval
    newproc cvx
} bind def
/ngrayt 256 array def
/nredt 256 array def
/nbluet 256 array def
/ngreent 256 array def
	/gryt FMLOCAL
	/blut FMLOCAL
	/grnt FMLOCAL
	/redt FMLOCAL
	/indx FMLOCAL
	/cynu FMLOCAL
	/magu FMLOCAL
	/yelu FMLOCAL
	/k FMLOCAL
	/u FMLOCAL
/colorsetup {
	currentcolortransfer
	/gryt exch def
	/blut exch def
	/grnt exch def
	/redt exch def
	0 1 255 {
		/indx exch def
		/cynu 1 red indx get 255 div sub def
		/magu 1 green indx get 255 div sub def
		/yelu 1 blue indx get 255 div sub def
		/k cynu magu min yelu min def
		/u k currentundercolorremoval exec def
		nredt indx 1 0 cynu u sub max sub redt exec put
		ngreent indx 1 0 magu u sub max sub grnt exec put
		nbluet indx 1 0 yelu u sub max sub blut exec put
		ngrayt indx 1 k currentblackgeneration exec sub gryt exec put
	} for
	{255 mul cvi nredt exch get}
	{255 mul cvi ngreent exch get}
	{255 mul cvi nbluet exch get}
	{255 mul cvi ngrayt exch get}
	setcolortransfer
	{pop 0} setundercolorremoval
	{} setblackgeneration
	} bind def
	/tran FMLOCAL
/fakecolorsetup {
	/tran 256 string def
	0 1 255 {/indx exch def 
		tran indx
		red indx get 77 mul
		green indx get 151 mul
		blue indx get 28 mul
		add add 256 idiv put} for
	currenttransfer
	{255 mul cvi tran exch get 255.0 div}
	exch Fmcc settransfer
} bind def
/BITMAPCOLOR { 
	/d 8 def
	gsave
	translate rotate scale /h exch def /w exch def
	/bitmapsave save def 
	colorsetup
	/is w d wbytes string def
	/cf currentfile def 
	w h d [w 0 0 h neg 0 h] 
	{cf is readhexstring pop} {is} {is} true 3 colorimage 
	bitmapsave restore 
	grestore
	} bind def
/BITMAPCOLORc { 
	/d 8 def
	gsave
	translate rotate scale /h exch def /w exch def
	/lb w d wbytes def 
	sl lb lt {lb ms} if 
	/bitmapsave save def 
	colorsetup
	/is im 0 lb getinterval def 
	ws 0 lb getinterval is copy pop 
	/cf currentfile def 
	w h d [w 0 0 h neg 0 h] 
	{ip} {is} {is} true 3 colorimage
	bitmapsave restore 
	grestore
	} bind def
/BITMAPTRUECOLORc { 
        gsave
        translate rotate scale /h exch def /w exch def
        /bitmapsave save def 
        
        /is w string def
        
        ws 0 w getinterval is copy pop 
        /cf currentfile def 
        w h 8 [w 0 0 h neg 0 h] 
        {ip} {gip} {bip} true 3 colorimage
        bitmapsave restore 
        grestore
        } bind def
/BITMAPTRUECOLOR { 
        gsave
        translate rotate scale /h exch def /w exch def
        /bitmapsave save def 
        /is w string def
        /gis w string def
        /bis w string def
        /cf currentfile def 
        w h 8 [w 0 0 h neg 0 h] 
        { cf is readhexstring pop } 
        { cf gis readhexstring pop } 
        { cf bis readhexstring pop } 
        true 3 colorimage 
        bitmapsave restore 
        grestore
        } bind def
/BITMAPTRUEGRAYc { 
        gsave
        translate rotate scale /h exch def /w exch def
        /bitmapsave save def 
        
        /is w string def
        
        ws 0 w getinterval is copy pop 
        /cf currentfile def 
        w h 8 [w 0 0 h neg 0 h] 
        {ip gip bip w gray} image
        bitmapsave restore 
        grestore
        } bind def
/ww FMLOCAL
/r FMLOCAL
/g FMLOCAL
/b FMLOCAL
/i FMLOCAL
/gray { 
        /ww exch def
        /b exch def
        /g exch def
        /r exch def
        0 1 ww 1 sub { /i exch def r i get .299 mul g i get .587 mul
			b i get .114 mul add add r i 3 -1 roll floor cvi put } for
        r
        } bind def
/BITMAPTRUEGRAY { 
        gsave
        translate rotate scale /h exch def /w exch def
        /bitmapsave save def 
        /is w string def
        /gis w string def
        /bis w string def
        /cf currentfile def 
        w h 8 [w 0 0 h neg 0 h] 
        { cf is readhexstring pop 
          cf gis readhexstring pop 
          cf bis readhexstring pop w gray}  image
        bitmapsave restore 
        grestore
        } bind def
/BITMAPGRAY { 
	8 {fakecolorsetup} COMMONBITMAP
	} bind def
/BITMAPGRAYc { 
	8 {fakecolorsetup} COMMONBITMAPc
	} bind def
/ENDBITMAP {
	} bind def
end 
	/ALDsave FMLOCAL
	/ALDmatrix matrix def ALDmatrix currentmatrix pop
/StartALD {
	/ALDsave save def
	 savematrix
	 ALDmatrix setmatrix
	} bind def
/InALD {
	 restorematrix
	} bind def
/DoneALD {
	 ALDsave restore
	} bind def
%%EndProlog
%%BeginSetup
(3.0) FMVERSION
1 1 595.3 841.9 0 1 15 FMDOCUMENT
0 0 /Times-Italic FMFONTDEFINE
1 0 /Times-Bold FMFONTDEFINE
2 0 /Courier FMFONTDEFINE
3 0 /Times-Roman FMFONTDEFINE
4 1 /Symbol FMFONTDEFINE
32 FMFILLS
0 0 FMFILL
1 .1 FMFILL
2 .3 FMFILL
3 .5 FMFILL
4 .7 FMFILL
5 .9 FMFILL
6 .97 FMFILL
7 1 FMFILL
8 <0f1e3c78f0e1c387> FMFILL
9 <0f87c3e1f0783c1e> FMFILL
10 <cccccccccccccccc> FMFILL
11 <ffff0000ffff0000> FMFILL
12 <8142241818244281> FMFILL
13 <03060c183060c081> FMFILL
14 <8040201008040201> FMFILL
16 1 FMFILL
17 .9 FMFILL
18 .7 FMFILL
19 .5 FMFILL
20 .3 FMFILL
21 .1 FMFILL
22 0.03 FMFILL
23 0 FMFILL
24 <f0e1c3870f1e3c78> FMFILL
25 <f0783c1e0f87c3e1> FMFILL
26 <3333333333333333> FMFILL
27 <0000ffff0000ffff> FMFILL
28 <7ebddbe7e7dbbd7e> FMFILL
29 <fcf9f3e7cf9f3f7e> FMFILL
30 <7fbfdfeff7fbfdfe> FMFILL
%%EndSetup
%%Page: "1" 1
%%BeginPaperSize: A4
%%EndPaperSize
595.3 841.9 0 FMBEGINPAGE
0 10 Q
0 X
0 K
(Genetic Algorithm Toolbox User\325s Guide) 63.65 61.61 T
(2-1) 518.33 61.29 T
1 28 Q
(2 Refer) 63.65 726.29 T
(ence) 150.98 726.29 T
2 12 Q
(bs2rv) 135.65 692.95 T
3 F
(.......................................................................................................) 178.82 692.95 T
(2-5) 487.65 692.95 T
2 F
(crtbase) 135.65 672.95 T
3 F
( ...................................................................................................) 186.02 672.95 T
(2-7) 486.65 672.95 T
2 F
(crtbp) 135.65 652.95 T
3 F
( ........................................................................................................) 171.63 652.95 T
(2-8) 486.65 652.95 T
2 F
(crtrp) 135.65 632.95 T
3 F
( ........................................................................................................) 171.63 632.95 T
(2-10) 486.65 632.95 T
2 F
(migrate) 135.65 612.95 T
3 F
( ...................................................................................................) 186.02 612.95 T
(2-1) 486.65 612.95 T
(1) 502.19 612.95 T
2 F
(mut) 135.65 592.95 T
3 F
( ............................................................................................................) 157.24 592.95 T
(2-14) 486.65 592.95 T
2 F
(mutate) 135.65 572.95 T
3 F
( .....................................................................................................) 178.82 572.95 T
(2-16) 486.65 572.95 T
2 F
(mutbga) 135.65 552.95 T
3 F
( .....................................................................................................) 178.82 552.95 T
(2-17) 486.65 552.95 T
2 F
(ranking) 135.65 532.95 T
3 F
( ...................................................................................................) 186.02 532.95 T
(2-20) 486.65 532.95 T
2 F
(recdis) 135.65 512.95 T
3 F
( .....................................................................................................) 178.82 512.95 T
(2-24) 486.65 512.95 T
2 F
(recint) 135.65 492.95 T
3 F
( .....................................................................................................) 178.82 492.95 T
(2-26) 486.65 492.95 T
2 F
(reclin) 135.65 472.95 T
3 F
( .....................................................................................................) 178.82 472.95 T
(2-28) 486.65 472.95 T
2 F
(recmut) 135.65 452.95 T
3 F
( .....................................................................................................) 178.82 452.95 T
(2-30) 486.65 452.95 T
2 F
(recombin) 135.65 432.95 T
3 F
( .................................................................................................) 193.22 432.95 T
(2-33) 487.05 432.95 T
2 F
(reins) 135.65 412.95 T
3 F
( ........................................................................................................) 171.63 412.95 T
(2-34) 486.65 412.95 T
2 F
(rep) 135.65 392.95 T
3 F
( .............................................................................................................) 157.24 392.95 T
(2-37) 487.05 392.95 T
2 F
(rws) 135.65 372.95 T
3 F
( .............................................................................................................) 157.24 372.95 T
(2-38) 487.05 372.95 T
2 F
(scaling) 135.65 352.95 T
3 F
( ...................................................................................................) 186.02 352.95 T
(2-40) 486.65 352.95 T
2 F
(select) 135.65 332.95 T
3 F
( .....................................................................................................) 178.82 332.95 T
(2-41) 486.65 332.95 T
2 F
(sus) 135.65 312.95 T
3 F
( ............................................................................................................) 157.24 312.95 T
(2-44) 486.65 312.95 T
2 F
(xovdp) 135.65 292.95 T
3 F
( ........................................................................................................) 171.63 292.95 T
(2-46) 486.65 292.95 T
2 F
(xovdprs) 135.65 272.95 T
3 F
( ...................................................................................................) 186.02 272.95 T
(2-47) 486.65 272.95 T
2 F
(xovmp) 135.65 252.95 T
3 F
( ........................................................................................................) 171.63 252.95 T
(2-48) 486.65 252.95 T
2 F
(xovsh) 135.65 232.95 T
3 F
( ........................................................................................................) 171.63 232.95 T
(2-49) 486.65 232.95 T
2 F
(xovshrs) 135.65 212.95 T
3 F
( ...................................................................................................) 186.02 212.95 T
(2-50) 486.65 212.95 T
2 F
(xovsp) 135.65 192.95 T
3 F
( ........................................................................................................) 171.63 192.95 T
(2-51) 486.65 192.95 T
2 F
(xovsprs) 135.65 172.95 T
3 F
( ...................................................................................................) 186.02 172.95 T
(2-52) 486.65 172.95 T
FMENDPAGE
%%EndPage: "1" 2
%%Page: "2" 2
595.3 841.9 0 FMBEGINPAGE
0 10 Q
0 X
0 K
(Genetic Algorithm Toolbox User\325s Guide) 63.65 61.61 T
(2-2) 518.33 61.29 T
1 28 Q
(2 Refer) 63.65 726.29 T
(ence) 150.98 726.29 T
3 12 Q
1.19 (This Section contains detailed descriptions of all of the functions in the Genetic) 135.65 692.95 P
0.55 (Algorithm T) 135.65 678.95 P
0.55 (oolbox. It begins with a list of functions grouped by subject area and) 195.66 678.95 P
5.8 (continues with) 135.65 664.95 P
0 F
5.8 (Refer) 220.53 664.95 P
5.8 (ence) 246.07 664.95 P
3 F
5.8 (entries in alphabetical order) 276.83 664.95 P
5.8 (. Information about) 427.12 664.95 P
(individual functions is also available through the on-line) 135.65 650.95 T
2 F
(Help) 409.48 650.95 T
3 F
( facility) 438.27 650.95 T
(.) 474.46 650.95 T
FMENDPAGE
%%EndPage: "2" 3
%%Page: "3" 3
595.3 841.9 0 FMBEGINPAGE
0 10 Q
0 X
0 K
(Genetic Algorithm Toolbox User\325s Guide) 63.65 61.61 T
(2-3) 518.33 61.29 T
3 12 Q
(CREA) 262.19 696.95 T
(TING POPULA) 292.85 696.95 T
(TIONS) 369.8 696.95 T
2 F
(crtbase) 141.65 672.95 T
3 F
(create a base vector) 249.65 672.95 T
2 F
(crtbp) 141.65 650.95 T
3 F
(create arbitrary discrete random populations) 249.65 650.95 T
2 F
(crtrp) 141.65 628.95 T
3 F
(create real-valued initial population) 249.65 628.95 T
(FITNESS ASSIGNMENT) 269.85 558.95 T
2 F
(ranking) 141.65 534.95 T
3 F
(generalised rank-based \336tness assignment) 249.65 534.95 T
2 F
(scaling) 141.65 512.95 T
3 F
(proportional \336tness scaling) 249.65 512.95 T
(SELECTION FUNCTIONS) 265.86 442.95 T
2 F
(reins) 141.65 418.95 T
3 F
(uniform random and \336tness-based reinsertion) 249.65 418.95 T
2 F
(rws) 141.65 396.95 T
3 F
(roulette wheel selection) 249.65 396.95 T
2 F
(select) 141.65 374.95 T
3 F
(high-level selection routine) 249.65 374.95 T
2 F
(sus) 141.65 352.95 T
3 F
(stochastic universal sampling) 249.65 352.95 T
(MUT) 267.11 282.95 T
(A) 292.8 282.95 T
(TION OPERA) 300.13 282.95 T
(T) 369.75 282.95 T
(ORS) 376.86 282.95 T
2 F
(mut) 141.65 258.95 T
3 F
(discrete mutation) 249.65 258.95 T
2 F
(mutate) 141.65 236.95 T
3 F
(high-level mutation function) 249.65 236.95 T
2 F
(mutbga) 141.65 214.95 T
3 F
(real-value mutation) 249.65 214.95 T
135.65 712.7 135.65 621.2 2 L
V
0.5 H
0 Z
N
243.65 685.45 243.65 620.7 2 L
V
N
531.65 712.7 531.65 621.2 2 L
V
N
135.4 712.95 531.9 712.95 2 L
V
N
135.9 688.2 531.4 688.2 2 L
V
N
135.9 685.7 531.4 685.7 2 L
V
N
135.4 620.95 531.9 620.95 2 L
V
N
135.65 574.7 135.65 505.2 2 L
V
N
243.65 547.45 243.65 504.7 2 L
V
N
531.65 574.7 531.65 505.2 2 L
V
N
135.4 574.95 531.9 574.95 2 L
V
N
135.9 550.2 531.4 550.2 2 L
V
N
135.9 547.7 531.4 547.7 2 L
V
N
135.4 504.95 531.9 504.95 2 L
V
N
135.65 458.7 135.65 345.2 2 L
V
N
243.65 431.45 243.65 344.7 2 L
V
N
531.65 458.7 531.65 345.2 2 L
V
N
135.4 458.95 531.9 458.95 2 L
V
N
135.9 434.2 531.4 434.2 2 L
V
N
135.9 431.7 531.4 431.7 2 L
V
N
135.4 344.95 531.9 344.95 2 L
V
N
135.65 298.7 135.65 207.2 2 L
V
N
243.65 271.45 243.65 206.7 2 L
V
N
531.65 298.7 531.65 207.2 2 L
V
N
135.4 298.95 531.9 298.95 2 L
V
N
135.9 274.2 531.4 274.2 2 L
V
N
135.9 271.7 531.4 271.7 2 L
V
N
135.4 206.95 531.9 206.95 2 L
V
N
FMENDPAGE
%%EndPage: "3" 4
%%Page: "4" 4
595.3 841.9 0 FMBEGINPAGE
0 10 Q
0 X
0 K
(Genetic Algorithm Toolbox User\325s Guide) 63.65 61.61 T
(2-4) 518.33 61.29 T
3 12 Q
(CROSSOVER OPERA) 262.62 696.95 T
(T) 374.24 696.95 T
(ORS) 381.35 696.95 T
2 F
(recdis) 141.65 672.95 T
3 F
(discrete recombination) 249.65 672.95 T
2 F
(recint) 141.65 650.95 T
3 F
(intermediate recombination) 249.65 650.95 T
2 F
(reclin) 141.65 628.95 T
3 F
(line recombination) 249.65 628.95 T
2 F
(recmut) 141.65 606.95 T
3 F
(line recombination with mutation features) 249.65 606.95 T
2 F
(recombin) 141.65 584.95 T
3 F
(high-level recombination operator) 249.65 584.95 T
2 F
(xovdp) 141.65 562.95 T
3 F
(double-point crossover) 249.65 562.95 T
2 F
(xovdprs) 141.65 540.95 T
3 F
(double-point reduced surrogate crossover) 249.65 540.95 T
2 F
(xovmp) 141.65 518.95 T
3 F
(general multi-point crossover) 249.65 518.95 T
2 F
(xovsh) 141.65 496.95 T
3 F
(shuf) 249.65 496.95 T
(\337e crossover) 270.08 496.95 T
2 F
(xovshrs) 141.65 474.95 T
3 F
(shuf) 249.65 474.95 T
(\337e reduced surrogate crossover) 270.08 474.95 T
2 F
(xovsp) 141.65 452.95 T
3 F
(single-point crossover) 249.65 452.95 T
2 F
(xovsprs) 141.65 430.95 T
3 F
(single-point reduced surrogate crossover) 249.65 430.95 T
(SUBPOPULA) 257.54 360.95 T
(TION SUPPOR) 326.18 360.95 T
(T) 402.42 360.95 T
2 F
(migrate) 141.65 336.95 T
3 F
(exchange individuals between subpopulations) 249.65 336.95 T
(UTILITY FUNCTIONS) 274.86 266.95 T
2 F
(bs2rv) 141.65 242.95 T
3 F
(binary string to real-value conversion) 249.65 242.95 T
2 F
(rep) 141.65 220.95 T
3 F
(matrix replication) 249.65 220.95 T
135.65 712.7 135.65 423.2 2 L
V
0.5 H
0 Z
N
243.65 685.45 243.65 422.7 2 L
V
N
531.65 712.7 531.65 423.2 2 L
V
N
135.4 712.95 531.9 712.95 2 L
V
N
135.9 688.2 531.4 688.2 2 L
V
N
135.9 685.7 531.4 685.7 2 L
V
N
135.4 422.95 531.9 422.95 2 L
V
N
135.65 376.7 135.65 329.2 2 L
V
N
243.65 349.45 243.65 328.7 2 L
V
N
531.65 376.7 531.65 329.2 2 L
V
N
135.4 376.95 531.9 376.95 2 L
V
N
135.9 352.2 531.4 352.2 2 L
V
N
135.9 349.7 531.4 349.7 2 L
V
N
135.4 328.95 531.9 328.95 2 L
V
N
135.65 282.7 135.65 213.2 2 L
V
N
243.65 255.45 243.65 212.7 2 L
V
N
531.65 282.7 531.65 213.2 2 L
V
N
135.4 282.95 531.9 282.95 2 L
V
N
135.9 258.2 531.4 258.2 2 L
V
N
135.9 255.7 531.4 255.7 2 L
V
N
135.4 212.95 531.9 212.95 2 L
V
N
FMENDPAGE
%%EndPage: "4" 5
%%Page: "5" 5
595.3 841.9 0 FMBEGINPAGE
0 10 Q
0 X
0 K
(Genetic Algorithm Toolbox User\325s Guide) 63.65 61.61 T
(2-5) 518.33 61.29 T
63.65 716.95 531.65 726.95 C
63.65 725.95 531.65 725.95 2 L
1 H
2 Z
0 X
0 K
N
-8.35 24.95 603.65 816.95 C
1 18 Q
0 X
0 K
(bs2rv) 63.65 732.95 T
1 16 Q
(Purpose) 117.65 692.29 T
3 12 Q
(binary string to real value conversion) 135.65 674.95 T
1 16 Q
(Synopsis) 117.65 646.29 T
2 12 Q
(Phen = bs2rv\050Chrom, FieldD\051) 135.65 628.95 T
1 16 Q
(Description) 117.65 606.29 T
2 12 Q
1.31 (Phen = bs2rv\050Chrom, FieldD\051) 135.65 588.95 P
3 F
0.55 ( decodes the binary representation of the) 333.87 588.95 P
5.26 (population,) 135.65 574.95 P
2 F
12.62 (Chrom) 198.21 574.95 P
3 F
5.26 (, into vectors of reals. The chromosomes are seen as) 234.19 574.95 P
0.28 (concatenated binary strings of given length, and decoded into real numbers over a) 135.65 560.95 P
1.93 (speci\336ed interval using either standard binary or Gray coding according to the) 135.65 546.95 P
8.28 (decoding matrix,) 135.65 532.95 P
2 F
19.86 (FieldD) 236.48 532.95 P
3 F
8.28 (. The resulting matrix,) 279.65 532.95 P
2 F
19.86 (Phen) 422.69 532.95 P
3 F
8.28 (, contains the) 451.47 532.95 P
(corresponding population phenotypes.) 135.65 518.95 T
0.12 (The use of Gray coding for binary chromosome representation is recommended as) 135.65 492.95 P
-0.23 (the regular Hamming distance between quantization intervals reportedly makes the) 135.65 478.95 P
-0.12 (genetic search less deceptive \050see, for example, [1, 2]\051. An option to set the scaling) 135.65 464.95 P
2.54 (between quantization points can be used to select either linear or logarithmic) 135.65 450.95 P
-0.17 (decoding to real values from binary strings. Logarithmic scaling is useful when the) 135.65 436.95 P
0.26 (range of decision variable is unknown at the outset as a wider range of parametric) 135.65 422.95 P
3.55 (values can be searched with fewer bits [3], thus reducing the memory and) 135.65 408.95 P
(computational requirements of the GA.) 135.65 394.95 T
(The matrix) 135.65 368.95 T
2 F
(FieldD) 191.61 368.95 T
3 F
( has the following structure:) 234.79 368.95 T
(,) 356.55 294.72 T
(where the rows of the matrix are composed as follows:) 135.65 221.66 T
2 F
3.26 (len) 135.65 195.66 P
3 F
1.36 (, a row vector containing the length of each substring in) 157.24 195.66 P
2 F
3.26 (Chrom) 442.65 195.66 P
3 F
1.36 (. Note that) 478.63 195.66 P
2 F
(sum\050len\051) 135.65 181.66 T
3 F
( should equal) 193.22 181.66 T
2 F
(length\050Chrom\051) 260.18 181.66 T
3 F
(.) 353.72 181.66 T
2 F
-0.15 (lb) 135.65 155.66 P
3 F
-0.06 ( and) 150.04 155.66 P
2 F
-0.15 (ub) 173.23 155.66 P
3 F
-0.06 ( are row vectors containing the lower and upper bounds respectively for) 187.62 155.66 P
(each variable used.) 135.65 141.66 T
2 F
4.76 (code) 135.65 115.66 P
3 F
1.98 ( is a binary row vector indicating how each substring is decoded. Select) 164.43 115.66 P
2 F
(code\050i\051 = 0) 135.65 101.66 T
3 F
( for standard binary and) 214.8 101.66 T
2 F
(code\050i\051 = 1) 332.38 101.66 T
3 F
( for Gray coding.) 411.53 101.66 T
307.75 243.66 356.55 350.95 C
2 12 Q
0 X
0 K
(l) 321.15 335.96 T
(e) 329.05 335.96 T
(n) 336.95 335.96 T
(l) 325.1 321.49 T
(b) 333 321.49 T
(u) 325.1 307.02 T
(b) 333 307.02 T
(c) 317.2 292.55 T
(o) 325.1 292.55 T
(d) 333 292.55 T
(e) 340.9 292.55 T
(s) 313.25 278.08 T
(c) 321.15 278.08 T
(a) 329.05 278.08 T
(l) 336.95 278.08 T
(e) 344.86 278.08 T
(l) 317.2 263.61 T
(b) 325.1 263.61 T
(i) 333 263.61 T
(n) 340.9 263.61 T
(u) 317.2 249.14 T
(b) 325.1 249.14 T
(i) 333 249.14 T
(n) 340.9 249.14 T
314.75 246.66 310.75 246.66 2 L
0.33 H
0 Z
N
310.75 246.66 310.75 347.95 2 L
N
310.75 347.95 314.75 347.95 2 L
N
349.55 246.66 353.55 246.66 2 L
N
353.55 246.66 353.55 347.95 2 L
N
353.55 347.95 349.55 347.95 2 L
N
-8.35 24.95 603.65 816.95 C
FMENDPAGE
%%EndPage: "5" 6
%%Page: "6" 6
595.3 841.9 0 FMBEGINPAGE
0 10 Q
0 X
0 K
(Genetic Algorithm Toolbox User\325s Guide) 63.65 61.61 T
(2-6) 518.33 61.29 T
2 12 Q
9.44 (scale) 135.65 736.95 P
3 F
3.93 ( is a binary row vector indicating whether to use arithmetic and/or) 171.63 736.95 P
1.68 (logarithmic scaling for each substring. Select) 135.65 722.95 P
2 F
4.03 (scale\050i\051 = 0) 365.25 722.95 P
3 F
1.68 ( for arithmetic) 459.67 722.95 P
(scaling and) 135.65 708.95 T
2 F
(scale\050i\051 = 1) 192.94 708.95 T
3 F
( for logarithmic scaling.) 279.29 708.95 T
2 F
0.93 (lbin) 135.65 682.95 P
3 F
0.39 ( and) 164.43 682.95 P
2 F
0.93 (ubin) 188.52 682.95 P
3 F
0.39 ( are binary row vectors indicating whether or not to include each) 217.3 682.95 P
2.86 (bound in the representation range. Select) 135.65 668.95 P
2 F
6.86 ({l|u}bin\050i\051 = 0) 351.65 668.95 P
3 F
2.86 ( to exclude) 473.3 668.95 P
2 F
0.9 ({l|u}b\050i\051) 135.65 654.95 P
3 F
0.38 ( from the representation range and) 200.41 654.95 P
2 F
0.9 ({l|u}bin\050i\051 = 1) 370.52 654.95 P
3 F
0.38 ( to include) 480.26 654.95 P
2 F
({l|u}b\050i\051) 135.65 640.95 T
3 F
( in the representation range.) 200.41 640.95 T
1 16 Q
(Example) 117.65 612.29 T
3 12 Q
2.8 (Consider the following binary population, created using the) 135.65 594.95 P
2 F
6.73 (crtbp) 446.89 594.95 P
3 F
2.8 ( function,) 482.87 594.95 P
2.25 (representing a set of single decision variables in the range [-1, 10]. The code) 135.65 580.95 P
1.74 (extract shows how the function) 135.65 566.95 P
2 F
4.17 (bs2rv) 297.24 566.95 P
3 F
1.74 ( may be used to convert the Gray code) 333.22 566.95 P
(binary representation to real-valued phenotypes using arithmetic scaling.) 135.65 552.95 T
2 F
(Chrom = crtbp\0504,8\051 % create random chromosomes) 135.65 532.95 T
(Chrom =) 135.65 512.95 T
(0 0 0 0 0 1 1 1) 153.65 498.95 T
(1 0 0 0 1 0 0 1) 153.65 484.95 T
(0 0 1 0 1 0 0 0) 153.65 470.95 T
(1 1 0 1 1 0 1 1) 153.65 456.95 T
(FieldD = [8; -1; 10; 1; 0; 1; 1]; % representation) 135.65 436.95 T
(Phen = bs2rv\050Chrom,FieldD\051 % convert binary to real) 135.65 416.95 T
(Phen =) 135.65 396.95 T
(-0.7843) 153.65 382.95 T
(9.3961) 160.84 368.95 T
(1.0706) 160.84 354.95 T
(5.2980) 160.84 340.95 T
1 16 Q
(Algorithm) 117.65 318.29 T
2 12 Q
2.04 (bs2rv) 135.65 300.95 P
3 F
0.85 ( is implemented as an m-\336le in the GA T) 171.63 300.95 P
0.85 (oolbox. If logarithmic scaling is) 374.67 300.95 P
(used then the range must not include zero.) 135.65 286.95 T
1 16 Q
(Refer) 117.65 258.29 T
(ence) 155.53 258.29 T
3 12 Q
1.8 ([1] R. B. Holstien,) 135.65 240.95 P
0 F
1.8 (Arti\336cial Genetic Adaptation in Computer Contr) 234.46 240.95 P
1.8 (ol Systems) 476.55 240.95 P
3 F
1.8 (,) 528.65 240.95 P
0.7 (Ph.D. Thesis, Department of Computer and Communication Sciences, University) 135.65 226.95 P
(of Michigan, Ann Arbor) 135.65 212.95 T
(, 1971.) 252.42 212.95 T
0.67 ([2] R. A. Caruana and J. D. Schaf) 135.65 186.95 P
0.67 (fer) 301.64 186.95 P
0.67 (, \322Representation and Hidden Bias: Gray vs.) 314.47 186.95 P
(Binary Coding\323,) 135.65 172.95 T
0 F
(Pr) 217.93 172.95 T
(oc. 6) 229.48 172.95 T
260.58 176.79 252.8 176.79 2 L
V
0.48 H
0 Z
N
0 10 Q
(th) 252.8 177.75 T
0 12 Q
( Int. Conf. Machine Learning) 260.58 172.95 T
3 F
(, pp153-161, 1988.) 401.16 172.95 T
2.14 ([3] W) 135.65 146.95 P
2.14 (. E. Schmitendor) 164.99 146.95 P
2.14 (gf, O. Shaw) 249.67 146.95 P
2.14 (, R. Benson and S. Forrest, \322Using Genetic) 310.46 146.95 P
3.22 (Algorithms for Controller Design: Simultaneous Stabilization and Eigenvalue) 135.65 132.95 P
0.9 (Placement in a Region\323,) 135.65 118.95 P
0 F
0.9 (T) 258.84 118.95 P
0.9 (echnical Report No. CS92-9) 264.41 118.95 P
3 F
0.9 (, Dept. Computer Science,) 402.36 118.95 P
(College of Engineering, University of New Mexico, 1992.) 135.65 104.95 T
FMENDPAGE
%%EndPage: "6" 7
%%Page: "7" 7
595.3 841.9 0 FMBEGINPAGE
0 10 Q
0 X
0 K
(Genetic Algorithm Toolbox User\325s Guide) 63.65 61.61 T
(2-7) 518.33 61.29 T
63.65 716.95 531.65 726.95 C
63.65 725.95 531.65 725.95 2 L
1 H
2 Z
0 X
0 K
N
-8.35 24.95 603.65 816.95 C
1 18 Q
0 X
0 K
(crtbase) 63.65 732.95 T
1 16 Q
(Purpose) 117.65 692.29 T
3 12 Q
(Create a base vector) 135.65 674.95 T
(.) 231.9 674.95 T
1 16 Q
(Synopsis) 117.65 646.29 T
2 12 Q
(BaseVec = crtbase\050Lind, Base\051) 135.65 628.95 T
1 16 Q
(Description) 117.65 606.29 T
2 12 Q
0.66 (crtbase) 135.65 588.95 P
3 F
0.27 ( produces a vector whose elements correspond to the base of the loci of) 186.02 588.95 P
1.48 (a chromosome structure. This function can be used in conjunction with) 135.65 574.95 P
2 F
3.55 (crtbp) 495.67 574.95 P
3 F
(when creating populations using representations in dif) 135.65 560.95 T
(ferent bases.) 395.26 560.95 T
2 F
-0.28 (BaseVec = crtbase\050Lind, Base\051) 135.65 534.95 P
3 F
-0.12 ( creates a vector of length) 343.49 534.95 P
2 F
-0.28 (Lind) 469.34 534.95 P
3 F
-0.12 ( whose) 498.12 534.95 P
8.25 (individual elements are of base) 135.65 520.95 P
2 F
19.8 (Base) 329.13 520.95 P
3 F
8.25 (. If) 357.91 520.95 P
2 F
19.8 (Lind) 391.4 520.95 P
3 F
8.25 ( is a vector) 420.18 520.95 P
8.25 (, then) 496.75 520.95 P
2 F
13.9 (length\050BaseVec\051 = sum\050Lind\051) 135.65 506.95 P
3 F
5.79 (. If) 357.74 506.95 P
2 F
13.9 (Base) 386.31 506.95 P
3 F
5.79 ( is also a vector of) 415.09 506.95 P
2 F
7.3 (length\050Lind\051) 135.65 492.95 P
3 F
3.04 (, then) 222 492.95 P
2 F
7.3 (BaseVec) 257.73 492.95 P
3 F
3.04 ( is composed of groups of bases of length) 308.11 492.95 P
1.43 (determined by the elements of) 135.65 478.95 P
2 F
3.44 (Lind) 291.04 478.95 P
3 F
1.43 ( and base) 319.83 478.95 P
2 F
3.44 (Base) 371.76 478.95 P
3 F
1.43 (. This last option is useful) 400.54 478.95 P
(when describing populations with structure.) 135.65 464.95 T
1 16 Q
(Example) 117.65 436.29 T
3 12 Q
0.03 (T) 135.65 418.95 P
0.03 (o create a basevector for a population containing four elements in base 8 and \336ve) 142.14 418.95 P
(elements in base four:) 135.65 404.95 T
2 F
(BaseV = crtbase\050[4 5], [8 4]\051) 135.65 384.95 T
(BaseV =) 135.65 364.95 T
(8 8 8 8 4 4 4 4 4) 153.65 350.95 T
1 16 Q
(See Also) 117.65 328.29 T
2 12 Q
(crtbp) 135.65 310.95 T
3 F
(,) 171.63 310.95 T
2 F
(bs2rv) 177.62 310.95 T
FMENDPAGE
%%EndPage: "7" 8
%%Page: "8" 8
595.3 841.9 0 FMBEGINPAGE
0 10 Q
0 X
0 K
(Genetic Algorithm Toolbox User\325s Guide) 63.65 61.61 T
(2-8) 518.33 61.29 T
63.65 716.95 531.65 726.95 C
63.65 725.95 531.65 725.95 2 L
1 H
2 Z
0 X
0 K
N
-8.35 24.95 603.65 816.95 C
1 18 Q
0 X
0 K
(crtbp) 63.65 732.95 T
1 16 Q
(Purpose) 117.65 692.29 T
3 12 Q
(Create an initial population.) 135.65 674.95 T
1 16 Q
(Synopsis) 117.65 646.29 T
2 12 Q
([Chrom, Lind, BaseV] = crtbp\050Nind, Lind\051) 135.65 628.95 T
([Chrom, Lind, BaseV] = crtbp\050Nind, Lind, Base\051) 135.65 608.95 T
([Chrom, Lind, BaseV] = crtbp\050Nind, BaseV\051) 135.65 588.95 T
1 16 Q
(Description) 117.65 566.29 T
3 12 Q
0.45 (The \336rst step in a genetic algorithm is to create an initial population consisting of) 135.65 548.95 P
2.57 (random chromosomes.) 135.65 534.95 P
2 F
6.18 (crtbp) 253.05 534.95 P
3 F
2.57 ( produces a matrix,) 289.03 534.95 P
2 F
6.18 (Chrom) 394.25 534.95 P
3 F
2.57 (, containing random) 430.23 534.95 P
(values in its elements.) 135.65 520.95 T
2 F
4.94 (Chrom = crtbp\050Nind, Lind\051) 135.65 494.95 P
3 F
2.06 ( creates a random binary matrix of size) 330.38 494.95 P
-0.26 (, where) 212.04 480.95 P
2 F
-0.64 (Nind) 249.8 480.95 P
3 F
-0.26 ( speci\336es the number of individuals in the population) 278.58 480.95 P
8.37 (and) 135.65 466.95 P
2 F
20.1 (Lind) 164.34 466.95 P
3 F
8.37 ( the length of the individuals. Additionally) 193.12 466.95 P
8.37 (,) 446.81 466.95 P
2 F
20.1 (Chrom =) 461.18 466.95 P
9.35 (crtbp\050[Nind, Lind]\051) 135.65 452.95 P
3 F
3.9 ( can be used to specify the dimensions of the) 281.73 452.95 P
(chromosome matrix.) 135.65 438.95 T
2 F
0.99 (Chrom = crtbp\050Nind, Lind, Base\051) 135.65 412.95 P
3 F
0.41 ( produces a chromosome matrix of) 362.7 412.95 P
-0.27 (base) 135.65 398.95 P
2 F
-0.64 (Base) 159.69 398.95 P
3 F
-0.27 (. If) 188.48 398.95 P
2 F
-0.64 (Base) 204.92 398.95 P
3 F
-0.27 ( is a vector) 233.71 398.95 P
-0.27 (, then the value of the elements of) 284.71 398.95 P
2 F
-0.64 (Base) 448.11 398.95 P
3 F
-0.27 ( specify the) 476.89 398.95 P
2.26 (base of the loci of the chromosomes. In this case, the second right hand side) 135.65 384.95 P
(ar) 135.65 370.95 T
(gument may be omitted,) 144.75 370.95 T
2 F
(Chrom = crtbp\050Nind, BaseV\051) 264.35 370.95 T
3 F
(.) 451.45 370.95 T
2 F
3.95 ([Chrom, Lind, BaseV] = crtbp\050Nind, BaseV\051) 135.65 344.95 P
3 F
1.65 ( also returns the) 450.43 344.95 P
-0.27 (length of the chromosome structure,) 135.65 330.95 P
2 F
-0.65 (Lind) 310.83 330.95 P
3 F
-0.27 (, and the base of the chromosome loci in) 339.62 330.95 P
(the vector) 135.65 316.95 T
2 F
(BaseV) 186.27 316.95 T
3 F
(.) 220.71 316.95 T
1 16 Q
(Example) 117.65 288.29 T
3 12 Q
0.05 (T) 135.65 270.95 P
0.05 (o create a random population of 6 individuals of length 8 where the \336rst four loci) 142.14 270.95 P
(are base eight and the last \336ve loci are base four:) 135.65 256.95 T
2 F
(BaseV = crtbase\050[4 5], [8 4]\051) 135.65 236.95 T
(Chrom = crtbp\0506, BaseV\051) 135.65 216.95 T
3 F
(or) 135.65 196.95 T
2 F
(Chrom = crtbp\050[6,8],[8 8 8 8 4 4 4 4 4]\051) 135.65 176.95 T
135.65 477.47 212.04 489.94 C
2 12 Q
0 X
0 K
(N) 136.65 480.95 T
(i) 144.55 480.95 T
(n) 152.45 480.95 T
(d) 160.35 480.95 T
(L) 180.13 480.95 T
(i) 188.04 480.95 T
(n) 195.94 480.95 T
(d) 203.84 480.95 T
4 F
(\264) 170.55 480.95 T
-8.35 24.95 603.65 816.95 C
FMENDPAGE
%%EndPage: "8" 9
%%Page: "9" 9
595.3 841.9 0 FMBEGINPAGE
0 10 Q
0 X
0 K
(Genetic Algorithm Toolbox User\325s Guide) 63.65 61.61 T
(2-9) 518.33 61.29 T
2 12 Q
(Chrom =) 135.65 736.95 T
(4 3 1 1 2 0 2 0 3) 153.65 722.95 T
(1 4 7 5 2 1 1 1 0) 153.65 708.95 T
(1 3 0 1 0 0 0 0 2) 153.65 694.95 T
(1 5 5 7 2 0 2 3 1) 153.65 680.95 T
(4 5 7 7 0 1 3 0 3) 153.65 666.95 T
(4 2 4 0 3 3 1 1 0) 153.65 652.95 T
1 16 Q
(Algorithm) 117.65 630.29 T
2 12 Q
(crtbp) 135.65 612.95 T
3 F
( is an m-\336le in the GA T) 171.63 612.95 T
(oolbox that uses the M) 288.38 612.95 T
3 10 Q
(A) 397.66 612.95 T
(TLAB) 403.76 612.95 T
3 12 Q
( function) 429.86 612.95 T
2 F
(rand) 475.83 612.95 T
3 F
(.) 504.61 612.95 T
1 16 Q
(See Also) 117.65 584.29 T
2 12 Q
(crtbase) 135.65 566.95 T
3 F
(,) 186.02 566.95 T
2 F
(crtrp) 192.02 566.95 T
FMENDPAGE
%%EndPage: "9" 10
%%Page: "10" 10
595.3 841.9 0 FMBEGINPAGE
0 10 Q
0 X
0 K
(Genetic Algorithm Toolbox User\325s Guide) 63.65 61.61 T
(2-10) 513.33 61.29 T
63.65 716.95 531.65 726.95 C
63.65 725.95 531.65 725.95 2 L
1 H
2 Z
0 X
0 K
N
-8.35 24.95 603.65 816.95 C
1 18 Q
0 X
0 K
(crtrp) 63.65 732.95 T
1 16 Q
(Purpose) 117.65 692.29 T
3 12 Q
(Create a real-valued initial population) 135.65 674.95 T
1 16 Q
(Synopsis) 117.65 646.29 T
2 12 Q
(Chrom = crtrp\050Nind, FieldDR\051) 135.65 628.95 T
1 16 Q
(Description) 117.65 606.29 T
3 12 Q
0.45 (The \336rst step in a genetic algorithm is to create an initial population consisting of) 135.65 588.95 P
2.82 (random individuals.) 135.65 574.95 P
2 F
6.77 (crtrp) 240.23 574.95 P
3 F
2.82 ( produces a matrix,) 276.21 574.95 P
2 F
6.77 (Chrom) 382.42 574.95 P
3 F
2.82 (, containing uniformly) 418.4 574.95 P
(distributed random values in its elements.) 135.65 560.95 T
2 F
2.4 (Chrom = crtrp\050Nind, FiedDR\051) 135.65 534.95 P
3 F
1 ( creates a random real-valued matrix of) 337.14 534.95 P
3 (size) 135.65 520.95 P
3 (, where) 236.68 520.95 P
2 F
7.2 (Nind) 280.98 520.95 P
3 F
3 ( speci\336es the number of individuals in the) 309.77 520.95 P
0.14 (population and) 135.65 506.95 P
2 F
0.33 (Nvar) 210.55 506.95 P
3 F
0.14 ( the number of variables of each individual.) 239.33 506.95 P
2 F
0.33 (Nvar) 452.62 506.95 P
3 F
0.14 ( is derived) 481.4 506.95 P
(from) 135.65 492.95 T
2 F
(FieldDR) 161.96 492.95 T
3 F
( with) 212.33 492.95 T
2 F
(Nvar = size\050FieldDR,2\051) 239.65 492.95 T
3 F
(.) 397.97 492.95 T
2 F
0 (FieldDR) 135.65 466.95 P
3 F
0 ( \050FieldDescriptionRealvalue\051 is a matrix of size) 186.02 466.95 P
0 ( and contains) 468.35 466.95 P
0.64 (the boundaries of each variable of an individual. The \336rst row contains the lower) 135.65 452.95 P
(bounds, the second row the upper bounds.) 135.65 438.95 T
2 F
(FieldDR) 135.65 412.95 T
3 F
( is used in other functions \050mutation\051.) 186.02 412.95 T
1 16 Q
(Example) 117.65 384.29 T
3 12 Q
(T) 135.65 366.95 T
(o create a random population of 6 individuals with 4 variables each:) 142.14 366.95 T
(De\336ne boundaries on the variables,) 135.65 346.95 T
2 F
(FieldDR = [) 135.65 326.95 T
(-100 -50 -30 -20;) 153.65 312.95 T
( % lower bound) 283.18 312.95 T
( 100) 153.65 298.95 T
(50) 196.82 298.95 T
(30) 225.61 298.95 T
(20]; % upper bound) 254.39 298.95 T
3 F
(Create initial population) 135.65 278.95 T
2 F
(Chrom = crtrp\0506, FieldDR\051) 135.65 258.95 T
(Chrom =) 135.65 238.95 T
(40.23 -17.17) 168.04 224.95 T
(28.95) 268.79 224.95 T
(15.38) 319.16 224.95 T
(82.06) 168.04 210.95 T
(13.26) 218.41 210.95 T
(13.35) 268.79 210.95 T
(-9.09) 319.16 210.95 T
(52.43) 168.04 196.95 T
(25.64) 218.41 196.95 T
(15.20) 268.79 196.95 T
(-2.54) 319.16 196.95 T
( -47.50) 153.65 182.95 T
( 49.10) 211.22 182.95 T
( 9.09) 268.79 182.95 T
(10.65) 319.16 182.95 T
( -90.50 -13.46 -25.63) 153.65 168.95 T
(-0.89) 319.16 168.95 T
(47.21 -25.29) 168.04 154.95 T
( 7.89 -10.48) 268.79 154.95 T
1 16 Q
(See Also) 117.65 132.29 T
2 12 Q
(mutbga) 138.65 114.95 T
3 F
(,) 181.82 114.95 T
2 F
(recdis) 187.82 114.95 T
3 F
(,) 231 114.95 T
2 F
(recint) 236.99 114.95 T
3 F
(,) 280.17 114.95 T
2 F
(reclin) 286.17 114.95 T
160.3 517.47 236.68 529.94 C
2 12 Q
0 X
0 K
(N) 161.3 520.95 T
(i) 169.2 520.95 T
(n) 177.1 520.95 T
(d) 185 520.95 T
(N) 204.78 520.95 T
(v) 212.68 520.95 T
(a) 220.59 520.95 T
(r) 228.49 520.95 T
4 F
(\264) 195.2 520.95 T
-8.35 24.95 603.65 816.95 C
416.87 463.35 468.35 476.13 C
3 12 Q
0 X
0 K
(2) 417.87 466.95 T
2 F
(N) 436.45 466.95 T
(v) 444.35 466.95 T
(a) 452.26 466.95 T
(r) 460.16 466.95 T
4 F
(\264) 426.87 466.95 T
-8.35 24.95 603.65 816.95 C
FMENDPAGE
%%EndPage: "10" 11
%%Page: "11" 11
595.3 841.9 0 FMBEGINPAGE
0 10 Q
0 X
0 K
(Genetic Algorithm Toolbox User\325s Guide) 63.65 61.61 T
(2-11) 513.33 61.29 T
63.65 716.95 531.65 726.95 C
63.65 725.95 531.65 725.95 2 L
1 H
2 Z
0 X
0 K
N
-8.35 24.95 603.65 816.95 C
1 18 Q
0 X
0 K
(migrate) 63.65 732.95 T
1 16 Q
(Purpose) 117.65 692.29 T
3 12 Q
( Migrate individuals between subpopulations) 135.65 674.95 T
1 16 Q
(Synopsis) 117.65 646.29 T
2 12 Q
(Chrom = migrate\050Chrom, SUBPOP\051) 135.65 628.95 T
(Chrom = migrate\050Chrom, SUBPOP, MigOpt\051) 135.65 608.95 T
(Chrom = migrate\050Chrom, SUBPOP, MigOpt, ObjV\051) 135.65 588.95 T
([Chrom, ObjV] = migrate\050Chrom, SUBPOP, MigOpt, ObjV\051) 135.65 568.95 T
1 16 Q
(Description) 117.65 546.29 T
2 12 Q
9.55 (migrate) 135.65 528.95 P
3 F
3.98 ( performs migration of individuals between subpopulations in the) 186.02 528.95 P
1.62 (current population,) 135.65 514.95 P
2 F
3.89 (Chrom) 233.16 514.95 P
3 F
1.62 (, and returns the population after migration,) 269.14 514.95 P
2 F
3.89 (Chrom) 492.67 514.95 P
3 F
1.62 (.) 528.65 514.95 P
0.02 (Each row of) 135.65 500.95 P
2 F
0.06 (Chrom) 197.33 500.95 P
3 F
0.02 ( corresponds to one individual. The number of subpopulations) 233.31 500.95 P
0.88 (is indicated by) 135.65 486.95 P
2 F
2.12 (SUBPOP) 211.26 486.95 P
3 F
0.88 (. The subpopulations in) 253.1 486.95 P
2 F
2.12 (Chrom) 372.24 486.95 P
3 F
0.88 ( are ordered according to) 408.22 486.95 P
(the following scheme:) 135.65 472.95 T
(All subpopulations must have the same number of individuals.) 135.65 146.46 T
2 F
(MigOpt) 135.65 120.46 T
3 F
( is an optional vector with a maximum of 3 parameters:) 178.82 120.46 T
230.9 168.46 436.39 454.95 C
2 12 Q
0 X
0 K
(C) 239.23 312.73 T
(h) 246.42 312.73 T
(r) 253.62 312.73 T
(o) 260.82 312.73 T
(m) 268.01 312.73 T
(I) 317.28 425.09 T
(n) 324.48 425.09 T
(d) 331.67 425.09 T
(1) 340.33 419.61 T
(S) 349.23 425.09 T
(u) 356.43 425.09 T
(b) 363.63 425.09 T
(P) 370.82 425.09 T
(o) 378.02 425.09 T
(p) 385.21 425.09 T
(1) 393.87 419.61 T
(I) 317.78 405.14 T
(n) 324.98 405.14 T
(d) 332.17 405.14 T
(2) 340.83 399.65 T
(S) 348.73 405.14 T
(u) 355.93 405.14 T
(b) 363.13 405.14 T
(P) 370.32 405.14 T
(o) 377.52 405.14 T
(p) 384.71 405.14 T
(1) 393.37 399.65 T
4 F
(\274) 353.68 385.18 T
2 F
(I) 317.28 369.2 T
(n) 324.48 369.2 T
(d) 331.67 369.2 T
(N) 340.33 363.72 T
(S) 349.23 369.2 T
(u) 356.43 369.2 T
(b) 363.63 369.2 T
(P) 370.82 369.2 T
(o) 378.02 369.2 T
(p) 385.21 369.2 T
(1) 393.87 363.72 T
(I) 317.78 349.25 T
(n) 324.98 349.25 T
(d) 332.17 349.25 T
(1) 340.83 343.77 T
(S) 349.73 349.25 T
(u) 356.93 349.25 T
(b) 364.13 349.25 T
(P) 371.32 349.25 T
(o) 378.52 349.25 T
(p) 385.71 349.25 T
(2) 394.37 343.77 T
(I) 317.78 329.3 T
(n) 324.98 329.3 T
(d) 332.17 329.3 T
(2) 340.83 323.81 T
(S) 348.73 329.3 T
(u) 355.93 329.3 T
(b) 363.13 329.3 T
(P) 370.32 329.3 T
(o) 377.52 329.3 T
(p) 384.71 329.3 T
(2) 393.37 323.81 T
4 F
(\274) 353.68 309.34 T
2 F
(I) 317.28 293.36 T
(n) 324.48 293.36 T
(d) 331.67 293.36 T
(N) 340.33 287.88 T
(S) 349.23 293.36 T
(u) 356.43 293.36 T
(b) 363.63 293.36 T
(P) 370.82 293.36 T
(o) 378.02 293.36 T
(p) 385.21 293.36 T
(2) 393.87 287.88 T
4 F
(\274) 353.68 273.41 T
2 F
(I) 299.29 257.43 T
(n) 306.49 257.43 T
(d) 313.68 257.43 T
(1) 322.34 251.94 T
(S) 331.24 257.43 T
(u) 338.44 257.43 T
(b) 345.64 257.43 T
(P) 352.83 257.43 T
(o) 360.03 257.43 T
(p) 367.22 257.43 T
(S) 375.88 251.94 T
(U) 383.08 251.94 T
(B) 390.27 251.94 T
(P) 397.47 251.94 T
(O) 404.67 251.94 T
(P) 411.86 251.94 T
(I) 299.79 237.47 T
(n) 306.99 237.47 T
(d) 314.18 237.47 T
(2) 322.84 231.99 T
(S) 330.74 237.47 T
(u) 337.94 237.47 T
(b) 345.14 237.47 T
(P) 352.33 237.47 T
(o) 359.53 237.47 T
(p) 366.72 237.47 T
(S) 375.38 231.99 T
(U) 382.58 231.99 T
(B) 389.77 231.99 T
(P) 396.97 231.99 T
(O) 404.17 231.99 T
(P) 411.36 231.99 T
4 F
(\274) 353.68 217.52 T
2 F
(I) 299.29 201.54 T
(n) 306.49 201.54 T
(d) 313.68 201.54 T
(N) 322.34 196.05 T
(S) 331.24 201.54 T
(u) 338.44 201.54 T
(b) 345.64 201.54 T
(P) 352.83 201.54 T
(o) 360.03 201.54 T
(p) 367.22 201.54 T
(S) 375.88 196.05 T
(U) 383.08 196.05 T
(B) 390.27 196.05 T
(P) 397.47 196.05 T
(O) 404.67 196.05 T
(P) 411.86 196.05 T
4 F
(=) 282.21 312.73 T
300.79 193.57 296.79 193.57 2 L
0.33 H
0 Z
N
296.79 193.57 296.79 437.08 2 L
N
296.79 437.08 300.79 437.08 2 L
N
417.56 193.57 421.56 193.57 2 L
N
421.56 193.57 421.56 437.08 2 L
N
421.56 437.08 417.56 437.08 2 L
N
-8.35 24.95 603.65 816.95 C
FMENDPAGE
%%EndPage: "11" 12
%%Page: "12" 12
595.3 841.9 0 FMBEGINPAGE
0 10 Q
0 X
0 K
(Genetic Algorithm Toolbox User\325s Guide) 63.65 61.61 T
(2-12) 513.33 61.29 T
2 12 Q
(MigOpt\0501\051) 135.65 736.95 T
3 F
(:) 200.41 736.95 T
8.11 (scalar containing the rate of migration of individuals between) 171.65 722.95 P
(subpopulations in the range) 171.65 708.95 T
2 F
([0, 1]) 306.9 708.95 T
3 F
(If omitted or) 171.65 694.95 T
2 F
(NaN) 235.27 694.95 T
3 F
(,) 256.86 694.95 T
2 F
(MigOpt\0501\051 = 0.2) 262.86 694.95 T
3 F
( \05020%\051 is assumed.) 370.8 694.95 T
4.74 (If the migration rate is greater than 0 at least one individual per) 171.65 680.95 P
(subpopulation will migrate.) 171.65 666.95 T
2 F
(MigOpt\0502\051) 135.65 646.95 T
3 F
(:) 200.41 646.95 T
(scalar specifying the migration selection method) 171.65 632.95 T
(0 - uniform migration) 171.65 618.95 T
(1 - \336tness-based migration) 171.65 604.95 T
(If omitted or NaN,) 171.65 590.95 T
2 F
(MigOpt\0502\051 = 0) 263.91 590.95 T
3 F
( is assumed.) 357.46 590.95 T
2 F
(MigOpt\0503\051) 135.65 570.95 T
3 F
(:) 200.41 570.95 T
(scalar indicating the structure of the subpopulations for migration) 171.65 556.95 T
(0 - complete net structure) 171.65 542.95 T
(1 - neighbourhood structure) 171.65 528.95 T
(2 - ring structure) 171.65 514.95 T
(If omitted or) 171.65 500.95 T
2 F
(NaN,) 235.27 500.95 T
(MigOpt\0503\051 = 0) 267.06 500.95 T
3 F
( is assumed) 360.6 500.95 T
(If) 135.65 480.95 T
2 F
(MigOpt) 146.63 480.95 T
3 F
( is omitted or) 189.81 480.95 T
2 F
(NaN) 256.45 480.95 T
3 F
(, then the default values are assumed.) 278.03 480.95 T
2 F
0.25 (ObjV) 135.65 454.95 P
3 F
0.1 ( is an optional column vector with as many rows as) 164.43 454.95 P
2 F
0.25 (Chrom) 414.41 454.95 P
3 F
0.1 ( and contains the) 450.39 454.95 P
2.17 (corresponding objective values for all individuals in) 135.65 440.95 P
2 F
5.22 (Chrom) 403.71 440.95 P
3 F
2.17 (. For \336tness-based) 439.69 440.95 P
1.14 (selection of individuals \050) 135.65 426.95 P
2 F
2.73 (MigOpt\0502\051 = 1) 257.99 426.95 P
3 F
1.14 (\051) 356.99 426.95 P
2 F
2.73 (ObjV) 365.12 426.95 P
3 F
1.14 ( is necessary) 393.9 426.95 P
1.14 (. If) 456.01 426.95 P
2 F
2.73 (ObjV) 475.27 426.95 P
3 F
1.14 ( is an) 504.05 426.95 P
2.98 (input and output parameter) 135.65 412.95 P
2.98 (, the objective values are copied according to the) 273.68 412.95 P
0.45 (migration of the individuals. This saves the recomputation of the objective values) 135.65 398.95 P
(for the whole population.) 135.65 384.95 T
1 16 Q
(Example) 117.65 356.29 T
2 12 Q
2.59 (Chrom = migrate\050Chrom, SUBPOP\051) 135.65 338.95 P
3 F
1.08 ( chooses 20% of the individuals of) 359.29 338.95 P
6.2 (one subpopulation and replaces these individuals with uniformly chosen) 135.65 324.95 P
5.26 (individuals from all other subpopulations. This process is done for each) 135.65 310.95 P
(subpopulation. \050) 135.65 296.95 T
2 F
(MigOpt = [0.2, 0, 0]) 213.6 296.95 T
3 F
(\051) 357.53 296.95 T
2 F
-0.64 (Chrom = migrate\050Chrom, SUBPOP, [NaN 1 NaN], ObjV]\051) 135.65 270.95 P
3 F
-0.27 ( chooses) 490.95 270.95 P
0.3 (20% of the individuals of one subpopulation and replaces these individuals with a) 135.65 256.95 P
1.11 (selection of the \336ttest individuals \050smaller) 135.65 242.95 P
2 F
2.66 (ObjV) 346.85 242.95 P
3 F
1.11 (\051 from all other subpopulations.) 375.64 242.95 P
(\050net structure\051 This process is repeated for each subpopulation.) 135.65 228.95 T
2 F
5.45 ([Chrom,ObjV] = migrate\050Chrom,SUBPOP,[0.3 1 2],ObjV]\051) 135.65 202.95 P
3 F
5.16 (chooses 30% of the individuals of one subpopulation and replaces these) 135.65 188.95 P
5.9 (individuals with the \336ttest individuals \050smaller) 135.65 174.95 P
2 F
14.15 (ObjV) 397.58 174.95 P
3 F
5.9 (\051 from an adjacent) 426.37 174.95 P
0.69 (subpopulation in a unidirectional ring structure. This process is repeated for each) 135.65 160.95 P
1.12 (subpopulation. The \336rst subpopulation receives its new individuals from the last) 135.65 146.95 P
4.69 (subpopulation \050) 135.65 132.95 P
2 F
11.26 (SUBPOP) 215.3 132.95 P
3 F
4.69 (\051.) 258.48 132.95 P
2 F
11.26 (ObjV) 273.16 132.95 P
3 F
4.69 ( is returned according to the migration of) 301.94 132.95 P
(individuals.) 135.65 118.95 T
FMENDPAGE
%%EndPage: "12" 13
%%Page: "13" 13
595.3 841.9 0 FMBEGINPAGE
0 10 Q
0 X
0 K
(Genetic Algorithm Toolbox User\325s Guide) 63.65 61.61 T
(2-13) 513.33 61.29 T
3 12 Q
(The migration scheme employed:) 135.65 736.95 T
(subpop1-->subpop2-->subpop3-->...-->subpop) 135.65 722.95 T
2 F
(SUBPOP) 360.24 722.95 T
3 F
(--> subpop1) 403.41 722.95 T
2 F
1.85 ([Chrom,ObjV] = migrate\050Chrom,SUBPOP,[NaN NaN 1],ObjV]\051) 135.65 696.95 P
3 F
5.16 (chooses 20% of the individuals of one subpopulation and replaces these) 135.65 682.95 P
0.69 (individuals with uniformly chosen individuals from both adjacent subpopulations) 135.65 668.95 P
1.18 (in an one dimensional neighborhood structure. This process is repeated for each) 135.65 654.95 P
1.12 (subpopulation. The \336rst subpopulation receives its new individuals from the last) 135.65 640.95 P
2.3 (\050) 135.65 626.95 P
2 F
5.53 (SUBPOP) 139.64 626.95 P
3 F
2.3 (\051 and second subpopulation the last subpopulation from the \336rst and) 182.82 626.95 P
2 F
9.55 (SUBPOP-1) 135.65 612.95 P
3 F
3.98 ( subpopulation.) 193.22 612.95 P
2 F
9.55 (ObjV) 278.14 612.95 P
3 F
3.98 ( is returned according to the migration of) 306.92 612.95 P
(individuals.) 135.65 598.95 T
(The migration scheme employed:) 135.65 584.95 T
(subpop) 135.65 570.95 T
2 F
(SUBPOP) 170.3 570.95 T
3 F
(-->subpop1<-->subpop2<-->...<-->subpop) 213.47 570.95 T
2 F
(SUBPOP) 417.71 570.95 T
3 F
(<--subpop1) 460.89 570.95 T
1 16 Q
(See Also) 117.65 542.29 T
2 12 Q
(select) 135.65 524.95 T
3 F
(,) 178.82 524.95 T
2 F
(recombin) 184.82 524.95 T
3 F
(,) 242.39 524.95 T
2 F
(mutate) 248.39 524.95 T
3 F
(,) 291.56 524.95 T
2 F
(reins) 297.56 524.95 T
1 16 Q
(Refer) 117.65 502.29 T
(ence) 155.53 502.29 T
3 12 Q
-0.23 ([1] H. M) 135.65 484.95 P
-0.23 (\237) 177.49 484.95 P
-0.23 (hlenbein, M. Schomisch and J. Born, \322The Parallel Genetic Algorithm as) 183.49 484.95 P
(a Function Optimizer\323,) 135.65 470.95 T
0 F
(Parallel Computing) 249.57 470.95 T
3 F
(, No. 17, pp.619-632, 1991.) 345.2 470.95 T
0.73 ([2] T) 135.65 444.95 P
0.73 (. Starkweather) 159.8 444.95 P
0.73 (, D. Whitley and K. Mathias, \322Optimization using Distributed) 229.32 444.95 P
0.29 (Genetic Algorithms\323, In) 135.65 430.95 P
0 F
0.29 (Parallel Pr) 255.77 430.95 P
0.29 (oblems Solving fr) 309.93 430.95 P
0.29 (om Natur) 394.02 430.95 P
0.29 (e) 439.52 430.95 P
3 F
0.29 (, Lecture Notes in) 444.84 430.95 P
(Computer Science, V) 135.65 416.95 T
(ol. 496, pp. 176-185, Springer) 237.03 416.95 T
(, 1991.) 381.13 416.95 T
2.45 ([3] R. T) 135.65 390.95 P
2.45 (anese, \322Distributed Genetic Algorithms\323,) 178.02 390.95 P
0 F
2.45 (Pr) 389.03 390.95 P
2.45 (oc. ICGA 3) 400.58 390.95 P
3 F
2.45 (, pp. 434-439,) 459.78 390.95 P
(Mor) 135.65 376.95 T
(gan Kaufmann Publishers, 1989.) 156.09 376.95 T
1.1 ([4] H.-M. V) 135.65 350.95 P
1.1 (oigt, J. Born and I. Santibanez-Koref, \322Modelling and Simulation of) 194.26 350.95 P
2.04 (Distributed Evolutionary Search Processes for Function Optimization\323, Parallel) 135.65 336.95 P
0.35 (Problems Solving from Nature, Lecture Notes in Computer Science, V) 135.65 322.95 P
0.35 (ol. 496, pp.) 476.65 322.95 P
(373-380, Springer V) 135.65 308.95 T
(erlag, 1991.) 233.25 308.95 T
FMENDPAGE
%%EndPage: "13" 14
%%Page: "14" 14
595.3 841.9 0 FMBEGINPAGE
0 10 Q
0 X
0 K
(Genetic Algorithm Toolbox User\325s Guide) 63.65 61.61 T
(2-14) 513.33 61.29 T
63.65 716.95 531.65 726.95 C
63.65 725.95 531.65 725.95 2 L
1 H
2 Z
0 X
0 K
N
-8.35 24.95 603.65 816.95 C
1 18 Q
0 X
0 K
(mut) 63.65 732.95 T
1 16 Q
(Purpose) 117.65 692.29 T
3 12 Q
(Discrete mutation operator) 135.65 674.95 T
1 16 Q
(Synopsis) 117.65 646.29 T
2 12 Q
(NewChrom = mut\050OldChrom, Pm, BaseV\051) 135.65 628.95 T
1 16 Q
(Description) 117.65 606.29 T
2 12 Q
2.12 (mut) 135.65 588.95 P
3 F
0.88 ( takes the representation of the current population and mutates each element) 157.24 588.95 P
2.74 (with a given probability) 135.65 574.95 P
2.74 (. T) 258.02 574.95 P
2.74 (o allow for varying bases in the chromosome and) 273.24 574.95 P
1.06 (structured populations,) 135.65 560.95 P
2 F
2.54 (mut) 250.69 560.95 P
3 F
1.06 ( allows an additional ar) 272.28 560.95 P
1.06 (gument) 388.22 560.95 P
2 F
2.54 (BaseV) 428.26 560.95 P
3 F
1.06 ( that speci\336es) 464.24 560.95 P
(the base of the individual elements of a chromosome.) 135.65 546.95 T
2 F
11.77 (NewChrom = mut\050OldChrom, Pm\051) 135.65 520.95 P
3 F
4.91 ( takes the current population,) 372.46 520.95 P
2 F
5.12 (OldChrom) 135.65 506.95 P
3 F
2.13 (, with each row corresponding to an individuals, and mutates each) 193.22 506.95 P
-0.17 (element with probability) 135.65 492.95 P
2 F
-0.41 (Pm) 256.07 492.95 P
3 F
-0.17 (. If the mutation probability) 270.46 492.95 P
-0.17 (,) 401.92 492.95 P
2 F
-0.41 (Pm) 407.75 492.95 P
3 F
-0.17 (, is omitted,) 422.14 492.95 P
2 F
-0.41 (Pm=0.7/) 481.27 492.95 P
3.06 (Lind) 135.65 478.95 P
3 F
1.28 ( is assumed, where) 164.43 478.95 P
2 F
3.06 (Lind) 263.13 478.95 P
3 F
1.28 ( is the length of the chromosome structure. This) 291.92 478.95 P
3.3 (value is selected as it implies that the probability of any one element of a) 135.65 464.95 P
1.07 (chromosome being mutated is approximately 0.5 \050see [1]\051. W) 135.65 450.95 P
1.07 (ithout a third input) 438.82 450.95 P
(ar) 135.65 436.95 T
(gument,) 144.75 436.95 T
2 F
(mut) 186.73 436.95 T
3 F
( assumes that the population is binary coded.) 208.32 436.95 T
2 F
1.55 (NewChrom = \050OldChrom, Pm, BaseV\051) 135.65 410.95 P
3 F
0.64 ( uses a third ar) 372.11 410.95 P
0.64 (gument to specify) 444.41 410.95 P
1.25 (the base of the mutation of the individual elements of the chromosomes. In this) 135.65 396.95 P
0.08 (case,) 135.65 382.95 P
2 F
0.2 (length\050BaseV\051 = Lind) 162.37 382.95 P
3 F
0.08 (, where) 306.68 382.95 P
2 F
0.2 (Lind) 345.14 382.95 P
3 F
0.08 ( is the length of the chromosome) 373.92 382.95 P
(structure.) 135.65 368.95 T
2 F
(mut) 135.65 342.95 T
3 F
( is a low-level mutation function normally called by) 157.24 342.95 T
2 F
(mutate) 409.41 342.95 T
3 F
(.) 452.59 342.95 T
1 16 Q
(Example) 117.65 314.29 T
3 12 Q
(Consider a binary population) 135.65 296.95 T
2 F
(OldChrom) 278.23 296.95 T
3 F
( with 4 individuals each of length 8:) 335.79 296.95 T
2 F
(OldChrom =[) 135.65 276.95 T
(0 0 0 0 0 1 1 1;) 153.65 262.95 T
(1 0 0 0 1 0 0 1;) 153.65 248.95 T
(0 0 1 0 1 0 0 0;) 153.65 234.95 T
(1 1 0 1 1 0 1 1]) 153.65 220.95 T
3 F
(Mutate) 135.65 200.95 T
2 F
(OldChrom) 172.62 200.95 T
3 F
( with default probability:) 230.19 200.95 T
2 F
(NewChrom = mut\050OldChrom\051) 135.65 180.95 T
3 F
(Thus,) 135.65 160.95 T
2 F
(NewChrom) 165.63 160.95 T
3 F
( can become:) 223.2 160.95 T
FMENDPAGE
%%EndPage: "14" 15
%%Page: "15" 15
595.3 841.9 0 FMBEGINPAGE
0 10 Q
0 X
0 K
(Genetic Algorithm Toolbox User\325s Guide) 63.65 61.61 T
(2-15) 513.33 61.29 T
2 12 Q
(NewChrom =) 135.65 736.95 T
(0 0 1 0 0 1 1 1) 153.65 722.95 T
(1 1 0 0 0 0 0 1) 153.65 708.95 T
(0 0 0 0 1 0 0 0) 153.65 694.95 T
(1 1 0 1 1 0 1 1) 153.65 680.95 T
3 F
4.05 (The complement of a binary string is obtained by applying mutation with) 135.65 660.95 P
(probability 1.) 135.65 646.95 T
2 F
(mut\050[1 0 1 0 1 1 1 0], 1\051) 135.65 626.95 T
(ans =) 135.65 606.95 T
(0 1 0 1 0 0 0 1) 153.65 592.95 T
1 16 Q
(See Also) 117.65 570.29 T
2 12 Q
(mutate) 135.65 552.95 T
3 F
(,) 178.82 552.95 T
2 F
(mutbga) 184.82 552.95 T
1 16 Q
(Refer) 117.65 530.29 T
(ence) 155.53 530.29 T
3 12 Q
2.35 ([1] J\237r) 135.65 512.95 P
2.35 (gen Hesser and Reinhard M\212nner) 169.42 512.95 P
2.35 (, \322T) 338.86 512.95 P
2.35 (owards an Optimal Mutation Rate) 359.02 512.95 P
1.91 (Probability for Genetic Algorithms\323, In) 135.65 498.95 P
0 F
1.91 (Parallel Pr) 337.76 498.95 P
1.91 (oblem Solving fr) 393.54 498.95 P
1.91 (om Natur) 476.21 498.95 P
1.91 (e) 523.32 498.95 P
3 F
1.91 (,) 528.65 498.95 P
(Lecture Notes in Computer Science, V) 135.65 484.95 T
(ol. 496, pp23-32, 1990.) 319.96 484.95 T
FMENDPAGE
%%EndPage: "15" 16
%%Page: "16" 16
595.3 841.9 0 FMBEGINPAGE
0 10 Q
0 X
0 K
(Genetic Algorithm Toolbox User\325s Guide) 63.65 61.61 T
(2-16) 513.33 61.29 T
63.65 716.95 531.65 726.95 C
63.65 725.95 531.65 725.95 2 L
1 H
2 Z
0 X
0 K
N
-8.35 24.95 603.65 816.95 C
1 18 Q
0 X
0 K
(mutate) 63.65 732.95 T
1 16 Q
(Purpose) 117.65 692.29 T
3 12 Q
(Mutation of individuals \050high-level function\051.) 135.65 674.95 T
1 16 Q
(Synopsis) 117.65 646.29 T
2 12 Q
(NewChrom = mutate\050MUT_F, OldChrom, FieldDR\051) 135.65 628.95 T
(NewChrom = mutate\050MUT_F, OldChrom, FieldDR, MutOpt\051) 135.65 608.95 T
(NewChrom = mutate\050MUT_F, OldChrom, FieldDR, MutOpt,) 135.65 588.95 T
(SUBPOP\051) 153.65 574.95 T
1 16 Q
(Description) 117.65 552.29 T
2 12 Q
4.2 (mutate) 135.65 534.95 P
3 F
1.75 ( performs mutation of individuals from a population,) 178.82 534.95 P
2 F
4.2 (OldChrom) 449.01 534.95 P
3 F
1.75 (, and) 506.58 534.95 P
1.91 (returns the mutated individuals in a new population,) 135.65 520.95 P
2 F
4.58 (NewChrom) 403.75 520.95 P
3 F
1.91 (. Each row of) 461.32 520.95 P
2 F
(OldChrom) 135.65 506.95 T
3 F
( and) 193.22 506.95 T
2 F
(NewChrom) 216.53 506.95 T
3 F
( corresponds to one individual.) 274.1 506.95 T
2 F
1.64 (MUT_F) 135.65 480.95 P
3 F
0.69 ( is a string that contains the name of the low-level mutation function, e.g.) 171.63 480.95 P
2 F
(mutbga) 135.65 466.95 T
3 F
( or) 178.82 466.95 T
2 F
(mut) 194.81 466.95 T
3 F
(.) 216.4 466.95 T
2 F
0.87 (FieldDR) 135.65 440.95 P
3 F
0.36 ( is a matrix of size) 186.02 440.95 P
0.36 ( and contains the bounds of each variable) 330.94 440.95 P
3.43 (of an individual \050real-valued variables\051 or a matrix of size) 135.65 426.95 P
3.43 ( and) 507.9 426.95 P
2.56 (contains the base of each variable \050discrete-valued variables\051. If) 135.65 412.95 P
2 F
6.14 (FieldDR) 467.72 412.95 P
3 F
2.56 ( is) 518.09 412.95 P
(omitted, empty or) 135.65 398.95 T
2 F
(NaN) 224.27 398.95 T
3 F
(, a binary representation of the variables is assumed) 245.85 398.95 T
2 F
(.) 494 398.95 T
1.54 (MutOpt) 135.65 372.95 P
3 F
0.64 ( is an optional parameter containing the mutation rate, the probability of) 178.82 372.95 P
1.35 (mutating a variable of an individual. If) 135.65 358.95 P
2 F
3.23 (MutOpt) 333.62 358.95 P
3 F
1.35 ( is omitted) 376.79 358.95 P
2 F
3.23 (,) 430.14 358.95 P
3 F
1.35 ( a default mutation) 437.33 358.95 P
0.34 (rate is assumed. For real-value mutation) 135.65 344.95 P
2 F
0.82 (MutOpt) 333.23 344.95 P
3 F
0.34 ( can contain a second parameter) 376.41 344.95 P
(specifying a scalar for shrinking the mutation range \050see) 135.65 330.95 T
2 F
(mutbga) 408.44 330.95 T
3 F
(\051.) 451.61 330.95 T
2 F
0.01 (SUBPOP) 135.65 304.95 P
3 F
0.01 ( is an optional parameter and determines the number of subpopulations in) 178.82 304.95 P
2 F
5.07 (OldChrom) 135.65 290.95 P
3 F
2.11 (. If) 193.22 290.95 P
2 F
5.07 (SUBPOP) 214.42 290.95 P
3 F
2.11 ( is omitted or) 257.6 290.95 P
2 F
5.07 (NaN,) 332.69 290.95 P
5.07 (SUBPOP = 1) 366.58 290.95 P
3 F
2.11 ( is assumed. All) 448.68 290.95 P
(subpopulations in) 135.65 276.95 T
2 F
(OldChrom) 223.61 276.95 T
3 F
( must have the same size.) 281.18 276.95 T
1 16 Q
(Example) 117.65 248.29 T
3 12 Q
4.98 (For examples, see) 135.65 230.95 P
2 F
11.94 (mutbga) 239.84 230.95 P
3 F
4.98 ( \050real-value mutation\051 and) 283.02 230.95 P
2 F
11.94 (mut) 430.82 230.95 P
3 F
4.98 ( \050discrete-value) 452.41 230.95 P
(mutation\051.) 135.65 216.95 T
1 16 Q
(Algorithm) 117.65 194.29 T
2 12 Q
3.36 (mutate) 135.65 176.95 P
3 F
1.4 ( checks the consistency of the input parameters and calls the low-level) 178.82 176.95 P
-0.05 (mutation function. If) 135.65 162.95 P
2 F
-0.12 (mutate) 238.1 162.95 P
3 F
-0.05 ( is called with more than one subpopulation then the) 281.27 162.95 P
(low-level mutation function is called separately for each subpopulation.) 135.65 148.95 T
1 16 Q
(See Also) 117.65 126.29 T
2 12 Q
(mutbga) 135.65 108.95 T
3 F
(,) 178.82 108.95 T
2 F
(mut) 184.82 108.95 T
3 F
(,) 206.41 108.95 T
2 F
(recombin) 212.41 108.95 T
3 F
(,) 269.97 108.95 T
2 F
(select) 275.97 108.95 T
279.46 437.35 330.94 450.13 C
3 12 Q
0 X
0 K
(2) 280.46 440.95 T
2 F
(N) 299.04 440.95 T
(v) 306.94 440.95 T
(a) 314.84 440.95 T
(r) 322.74 440.95 T
4 F
(\264) 289.45 440.95 T
-8.35 24.95 603.65 816.95 C
450.42 423.35 507.9 436.13 C
3 12 Q
0 X
0 K
(1) 454.42 426.95 T
2 F
(N) 473 426.95 T
(v) 480.9 426.95 T
(a) 488.8 426.95 T
(r) 496.7 426.95 T
4 F
(\264) 463.41 426.95 T
-8.35 24.95 603.65 816.95 C
FMENDPAGE
%%EndPage: "16" 17
%%Page: "17" 17
595.3 841.9 0 FMBEGINPAGE
0 10 Q
0 X
0 K
(Genetic Algorithm Toolbox User\325s Guide) 63.65 61.61 T
(2-17) 513.33 61.29 T
63.65 716.95 531.65 726.95 C
63.65 725.95 531.65 725.95 2 L
1 H
2 Z
0 X
0 K
N
-8.35 24.95 603.65 816.95 C
1 18 Q
0 X
0 K
(mutbga) 63.65 732.95 T
1 16 Q
(Purpose) 117.65 692.29 T
3 12 Q
3.11 (Mutation of real-valued population \050mutation operator of the breeder genetic) 135.65 674.95 P
(algorithm\051.) 135.65 660.95 T
1 16 Q
(Synopsis) 117.65 632.29 T
2 12 Q
(NewChrom = mutbga\050OldChrom, FieldDR\051) 135.65 614.95 T
(NewChrom = mutbga\050OldChrom, FieldDR, MutOpt\051) 135.65 594.95 T
1 16 Q
(Description) 117.65 572.29 T
2 12 Q
-0.41 (mutbga) 135.65 554.95 P
3 F
-0.17 ( takes the real-valued population,) 178.82 554.95 P
2 F
-0.41 (OldChrom) 340.52 554.95 P
3 F
-0.17 (, mutates each variable with) 398.09 554.95 P
(given probability and returns the population after mutation,) 135.65 540.95 T
2 F
(NewChrom) 423.13 540.95 T
3 F
(.) 480.7 540.95 T
2 F
-0.55 (NewChrom = mutbga\050OldChrom, FieldDR, MutOpt\051) 135.65 514.95 P
3 F
-0.23 ( takes the current) 450.07 514.95 P
3.3 (population, stored in the matrix) 135.65 500.95 P
2 F
7.91 (OldChrom) 306.05 500.95 P
3 F
3.3 ( and mutates each variable with) 363.61 500.95 P
0.1 (probability) 135.65 486.95 P
2 F
0.24 (MutOpt\0501\051) 191.39 486.95 P
3 F
0.1 ( by addition of small random values \050size of the mutation) 256.15 486.95 P
(step\051. The mutation step can be shrunk with) 135.65 472.95 T
2 F
(MutOpt\0502\051) 348.51 472.95 T
3 F
(.) 413.27 472.95 T
2 F
1.31 (FieldDR) 135.65 446.95 P
3 F
0.55 ( is a matrix containing the boundaries of each variable of an individual) 186.02 446.95 P
(\050see) 135.65 432.95 T
2 F
(crtrp) 157.96 432.95 T
3 F
(\051.) 193.94 432.95 T
2 F
(MutOpt) 135.65 406.95 T
3 F
( is an optional vector with a maximum of two parameters:) 178.82 406.95 T
2 F
(MutOpt\0501\051) 135.65 386.95 T
3 F
(:) 200.41 386.95 T
(scalar containing the mutation rate in the range) 171.65 372.95 T
2 F
([0, 1].) 400.15 372.95 T
3 F
0.43 (If omitted or) 171.65 358.95 P
2 F
1.02 (NaN) 236.55 358.95 P
3 F
0.43 (,) 258.14 358.95 P
2 F
1.02 (MutOpt\0501\051 = 1/Nvar) 264.56 358.95 P
3 F
0.43 ( is assumed, where) 396.14 358.95 P
2 F
1.02 (Nvar) 491.44 358.95 P
3 F
0.43 ( is) 520.22 358.95 P
0.63 (the number of variables per individual de\336ned by) 171.65 344.95 P
2 F
1.51 (size\050FieldDR,2\051.) 416.51 344.95 P
3 F
3.35 (This value is selected as it implies that the number of variables per) 171.65 330.95 P
(individual mutated is approximately 1.) 171.65 316.95 T
2 F
(MutOpt\0502\051) 135.65 296.95 T
3 F
(:) 200.41 296.95 T
1.99 (scalar containing a value in the range [0, 1] for shrinking the mutation) 171.65 282.95 P
(range.) 171.65 268.95 T
(If omitted or) 171.65 254.95 T
2 F
(NaN) 235.27 254.95 T
3 F
(,) 256.86 254.95 T
2 F
(MutOpt\0502\051 = 1) 262.86 254.95 T
3 F
( is assumed \050no shrinking\051.) 356.41 254.95 T
2 F
(mutbga) 135.65 234.95 T
3 F
( is a low-level mutation function normally called by) 178.82 234.95 T
2 F
(mutate) 431 234.95 T
3 F
(.) 474.17 234.95 T
1 16 Q
(Example) 117.65 206.29 T
3 12 Q
(Consider the following population with three real-valued individuals:) 135.65 188.95 T
2 F
(OldChrom = [) 135.65 168.95 T
(40.2381 -17.1766) 153.65 154.95 T
( 28.9530) 275.98 154.95 T
(15.3883;) 347.94 154.95 T
(82.0642) 153.65 140.95 T
(13.2639) 218.41 140.95 T
(13.3596) 283.18 140.95 T
(-9.0916;) 347.94 140.95 T
(52.4396) 153.65 126.95 T
(25.6410) 218.41 126.95 T
(15.2014) 283.18 126.95 T
(-2.5435]) 347.94 126.95 T
3 F
(The bounds are de\336ned as:) 135.65 106.95 T
FMENDPAGE
%%EndPage: "17" 18
%%Page: "18" 18
595.3 841.9 0 FMBEGINPAGE
0 10 Q
0 X
0 K
(Genetic Algorithm Toolbox User\325s Guide) 63.65 61.61 T
(2-18) 513.33 61.29 T
2 12 Q
(FieldDR = [) 135.65 736.95 T
(-100 -50 -30 -20;) 153.65 722.95 T
( 100) 153.65 708.95 T
(50) 196.82 708.95 T
( 30) 218.41 708.95 T
(20]) 254.39 708.95 T
3 F
2.08 (T) 135.65 688.95 P
2.08 (o mutate) 142.14 688.95 P
2 F
4.99 (OldChrom) 190.93 688.95 P
3 F
2.08 ( with mutation probability) 248.5 688.95 P
2 F
4.99 (1/4) 385.41 688.95 P
3 F
2.08 ( and no shrinking of the) 407 688.95 P
(mutation range:) 135.65 674.95 T
2 F
(NewChrom = mutbga\050OldChrom, FieldDR, [1/4 1.0]\051) 135.65 654.95 T
1.38 (mutbga) 135.65 634.95 P
3 F
0.57 ( produces an internal mask table,) 178.82 634.95 P
2 F
1.38 (MutMx) 343.14 634.95 P
3 F
0.57 (, determining which variable to) 379.12 634.95 P
(mutate and the sign for adding) 135.65 620.95 T
2 F
(delta) 284.88 620.95 T
3 F
( \050see Algorithm\051, e.g.) 320.86 620.95 T
2 F
(MutMx = [) 135.65 600.95 T
(0) 153.65 586.95 T
(0) 175.24 586.95 T
( 0) 189.63 586.95 T
(1;) 218.41 586.95 T
(0) 153.65 572.95 T
(0) 175.24 572.95 T
(-1) 189.63 572.95 T
(0;) 218.41 572.95 T
(0) 153.65 558.95 T
( 0) 168.04 558.95 T
(-1) 189.63 558.95 T
(-1]) 211.22 558.95 T
3 F
(An second internal table,) 135.65 538.95 T
2 F
(delta) 258.56 538.95 T
3 F
(, speci\336es the normalized mutation step size, e.g.) 294.54 538.95 T
2 F
(delta = [) 135.65 518.95 T
(0.2500) 153.65 504.95 T
(0.2500 0.2500 0.2500;) 204.02 504.95 T
(0.0001 0.0001 0.0001 0.0001;) 153.65 490.95 T
(0.2505 0.2505 0.2505 0.2505]) 153.65 476.95 T
3 F
(Thus, after mutation) 135.65 456.95 T
2 F
(NewChrom) 236.25 456.95 T
3 F
( becomes:) 293.82 456.95 T
2 F
(NewChrom =) 135.65 436.95 T
(40.2381 -17.1766 28.9530 20.0000) 153.65 422.95 T
(82.0642) 153.65 408.95 T
(13.2638 13.3559 -9.0916) 218.41 408.95 T
(52.4396) 153.65 394.95 T
(25.6410 -7.6858 -7.5539) 218.41 394.95 T
(NewChrom - OldChrom) 135.65 374.95 T
3 F
( shows the mutation steps) 272.37 374.95 T
2 F
(NewChrom - OldChrom =) 135.65 354.95 T
(0) 196.82 340.95 T
(0) 254.39 340.95 T
(0) 311.96 340.95 T
(4.6117) 333.55 340.95 T
(0) 196.82 326.95 T
(0) 254.39 326.95 T
(-0.0037) 268.79 326.95 T
(0) 369.53 326.95 T
(0) 196.82 312.95 T
( 0) 247.2 312.95 T
(-7.5156 -5.0104) 268.79 312.95 T
1 16 Q
(Algorithm) 117.65 290.29 T
3 12 Q
(The mutation of a variable is computed as follows:) 135.65 272.95 T
(mutated variable = variable +) 135.65 252.95 T
2 F
(MutMx) 135.65 232.95 T
3 F
(=) 180.62 232.95 T
( with probability) 202.43 232.95 T
2 F
(MutOpt\0501\051) 285.39 232.95 T
3 F
(, \050+ or - with equal probability\051) 350.15 232.95 T
(else 0) 171.65 218.95 T
2 F
(range =) 135.65 198.95 T
3 F
( domain of variable \050search interval de\336ned by) 228.79 198.95 T
2 F
(FieldDR) 455.94 198.95 T
3 F
(\051.) 506.32 198.95 T
2 F
(delta =) 135.65 165.03 T
3 F
(,) 237.45 165.03 T
( with probability 1/m, else 0, m = 20.) 281.05 165.03 T
0.1 (W) 135.65 131.79 P
0.1 (ith m = 20, the mutation operator is able to locate the optimum up to a precision) 146.49 131.79 P
(of) 135.65 117.79 T
(.) 303.18 117.79 T
280.07 247.96 504.55 261.94 C
2 12 Q
0 X
0 K
(M) 281.07 252.95 T
(u) 288.98 252.95 T
(t) 296.88 252.95 T
(M) 304.78 252.95 T
(x) 312.68 252.95 T
(r) 332.46 252.95 T
(a) 340.36 252.95 T
(n) 348.27 252.95 T
(g) 356.17 252.95 T
(e) 364.07 252.95 T
(M) 383.85 252.95 T
(u) 391.75 252.95 T
(t) 399.65 252.95 T
(O) 407.55 252.95 T
(p) 415.46 252.95 T
(t) 423.36 252.95 T
(2) 438.36 252.95 T
4 F
(\050) 433.26 252.95 T
(\051) 446.16 252.95 T
2 F
(d) 464.74 252.95 T
(e) 472.64 252.95 T
(l) 480.55 252.95 T
(t) 488.45 252.95 T
(a) 496.35 252.95 T
4 F
(\264) 374.26 252.95 T
(\264) 455.16 252.95 T
(\264) 322.88 252.95 T
-8.35 24.95 603.65 816.95 C
187.39 229.43 202.43 241.99 C
3 12 Q
0 X
0 K
(1) 195.43 232.95 T
4 F
(\261) 188.39 232.95 T
-8.35 24.95 603.65 816.95 C
193.22 195.35 228.79 208.13 C
3 12 Q
0 X
0 K
(0) 194.22 198.95 T
(.) 200.21 198.95 T
(5) 203.21 198.95 T
4 F
(\264) 212.21 198.95 T
-8.35 24.95 603.65 816.95 C
189.02 147.79 237.44 186.95 C
4 12 Q
0 X
0 K
(a) 211.43 165.03 T
0 9 Q
(i) 219.46 160.38 T
3 12 Q
(2) 222.67 165.03 T
0 9 Q
(i) 233.95 171.06 T
4 F
(-) 228.67 171.06 T
0 F
(i) 191.26 150.74 T
3 F
(0) 204.7 150.74 T
4 F
(=) 196.76 150.74 T
0 F
(m) 190.02 179.81 T
3 F
(1) 205.94 179.81 T
4 F
(-) 198.76 179.81 T
4 18 Q
(\345) 193.81 161.83 T
-8.35 24.95 603.65 816.95 C
243.44 157.53 281.04 174.21 C
4 12 Q
0 X
0 K
(a) 244.69 165.03 T
0 9 Q
(i) 252.72 160.38 T
3 12 Q
(1) 273.8 165.03 T
4 F
(=) 261.22 165.03 T
-8.35 24.95 603.65 816.95 C
148.64 112.79 303.18 131.01 C
2 12 Q
0 X
0 K
(r) 149.64 117.79 T
(a) 157.54 117.79 T
(n) 165.44 117.79 T
(g) 173.34 117.79 T
(e) 181.24 117.79 T
(M) 201.02 117.79 T
4 F
(\264) 191.44 117.79 T
2 F
(u) 208.93 117.79 T
(t) 216.83 117.79 T
(O) 224.73 117.79 T
(p) 232.63 117.79 T
(t) 240.54 117.79 T
(2) 255.54 117.79 T
4 F
(\050) 250.44 117.79 T
(\051) 263.34 117.79 T
3 F
(2) 281.92 117.79 T
3 9 Q
(1) 293.2 123.88 T
(9) 297.69 123.88 T
4 F
(-) 287.92 123.88 T
4 12 Q
(\264) 272.33 117.79 T
-8.35 24.95 603.65 816.95 C
FMENDPAGE
%%EndPage: "18" 19
%%Page: "19" 19
595.3 841.9 0 FMBEGINPAGE
0 10 Q
0 X
0 K
(Genetic Algorithm Toolbox User\325s Guide) 63.65 61.61 T
(2-19) 513.33 61.29 T
3 12 Q
0.92 (The mutation operator) 135.65 736.95 P
2 F
2.21 (mutbga) 248.67 736.95 P
3 F
0.92 ( is able to generate most points in the hypercube) 291.84 736.95 P
0.24 (de\336ned by the variables of the individual and the range of the mutation. However) 135.65 722.95 P
0.24 (,) 528.65 722.95 P
0.93 (it tests more often near the variable, that is, the probability of small step sizes is) 135.65 708.95 P
(greater than that of lar) 135.65 694.95 T
(ger step sizes.) 242.01 694.95 T
1 16 Q
(See Also) 117.65 666.29 T
2 12 Q
(mutate) 135.65 648.95 T
3 F
(,) 178.82 648.95 T
2 F
(recdis) 184.82 648.95 T
3 F
(,) 228 648.95 T
2 F
(recint) 233.99 648.95 T
3 F
(,) 277.17 648.95 T
2 F
(reclin) 283.17 648.95 T
1 16 Q
(Refer) 117.65 626.29 T
(ence) 155.53 626.29 T
3 12 Q
3.9 ([1] H. M) 135.65 608.95 P
3.9 (\237) 185.76 608.95 P
3.9 (hlenbein and D. Schlierkamp-V) 191.76 608.95 P
3.9 (oosen, \322Predictive Models for the) 354.48 608.95 P
0.18 (Breeder Genetic Algorithm: I. Continuous Parameter Optimization\323,) 135.65 594.95 P
0 F
0.18 (Evolutionary) 469.02 594.95 P
(Computation) 135.65 580.95 T
3 F
(, V) 198.29 580.95 T
(ol. 1, No. 1, pp.25-49, 1993.) 211.4 580.95 T
FMENDPAGE
%%EndPage: "19" 20
%%Page: "20" 20
595.3 841.9 0 FMBEGINPAGE
0 10 Q
0 X
0 K
(Genetic Algorithm Toolbox User\325s Guide) 63.65 61.61 T
(2-20) 513.33 61.29 T
63.65 716.95 531.65 726.95 C
63.65 725.95 531.65 725.95 2 L
1 H
2 Z
0 X
0 K
N
-8.35 24.95 603.65 816.95 C
1 18 Q
0 X
0 K
(ranking) 63.65 732.95 T
1 16 Q
(Purpose) 117.65 692.29 T
3 12 Q
(Rank-based \336tness assignment) 135.65 674.95 T
1 16 Q
(Synopsis) 117.65 646.29 T
2 12 Q
(FitnV = ranking\050ObjV\051) 135.65 628.95 T
(FitnV = ranking\050ObjV, RFun\051) 135.65 608.95 T
(FitnV = ranking\050ObjV, RFun, SUBPOP\051) 135.65 588.95 T
1 16 Q
(Description) 117.65 566.29 T
2 12 Q
-0.17 (ranking) 135.65 548.95 P
3 F
-0.07 ( ranks individuals according to their objective values,) 186.02 548.95 P
2 F
-0.17 (ObjV) 444.93 548.95 P
3 F
-0.07 (, and returns) 472.17 548.95 P
1.5 (a column vector containing the corresponding individual \336tness values,) 135.65 534.95 P
2 F
3.59 (FitnV) 494.22 534.95 P
3 F
1.5 (.) 528.65 534.95 P
(This function ranks individuals for) 135.65 520.95 T
1 F
(minimisation) 305.21 520.95 T
3 F
(.) 372.52 520.95 T
2 F
(RFun) 135.65 494.95 T
3 F
( is an optional vector with 1, 2 or) 164.43 494.95 T
2 F
(length\050ObjV\051) 326.33 494.95 T
3 F
( parameters:) 412.68 494.95 T
0.28 (If) 135.65 474.95 P
2 F
0.68 (RFun) 146.92 474.95 P
3 F
0.28 ( is a scalar in) 175.7 474.95 P
2 F
0.68 ([1, 2]) 242.72 474.95 P
3 F
0.28 (, linear ranking is assumed and the scalar indicates) 286.58 474.95 P
(the selective pressure.) 135.65 460.95 T
(If) 135.65 440.95 T
2 F
(RFun) 146.63 440.95 T
3 F
( is a vector with 2 parameters:) 175.42 440.95 T
2 F
(RFun\0501\051) 135.65 420.95 T
3 F
(:) 186.02 420.95 T
(scalar indicating the selective pressure) 171.65 406.95 T
(for linear ranking) 171.65 392.95 T
2 F
(RFun\0501\051) 258.58 392.95 T
3 F
( must be in) 308.95 392.95 T
2 F
([1, 2]) 364.92 392.95 T
3 F
(for non-linear ranking) 171.65 378.95 T
2 F
(RFun\0501\051) 280.56 378.95 T
3 F
( must be in) 330.93 378.95 T
2 F
([1, length\050ObjV\051-2]) 386.91 378.95 T
3 F
(If) 171.65 364.95 T
2 F
(NaN) 182.63 364.95 T
3 F
(,) 204.22 364.95 T
2 F
(RFun\0501\051 = 2) 210.22 364.95 T
3 F
( is assumed.) 289.38 364.95 T
2 F
(RFun\0502\051) 135.65 344.95 T
3 F
(:) 186.02 344.95 T
(ranking method) 171.65 330.95 T
(0 - linear ranking) 171.65 316.95 T
(1 - non-linear ranking) 171.65 302.95 T
0.29 (If) 135.65 282.95 P
2 F
0.69 (RFun) 146.92 282.95 P
3 F
0.29 ( is a vector of) 175.71 282.95 P
2 F
0.69 (length\050ObjV\051) 245.43 282.95 P
3 F
0.29 (, it should contain the \336tness values to be) 331.78 282.95 P
(assigned to each rank.) 135.65 268.95 T
2.78 (If) 135.65 242.95 P
2 F
6.66 (RFun) 149.41 242.95 P
3 F
2.78 ( is omitted or) 178.2 242.95 P
2 F
6.66 (NaN) 255.94 242.95 P
3 F
2.78 (, linear ranking and a selective pressure of 2 are) 277.52 242.95 P
(assumed.) 135.65 228.95 T
2 F
2.19 (SUBPOP) 135.65 202.95 P
3 F
0.91 ( is an optional parameter and indicates the number of subpopulations in) 178.82 202.95 P
2 F
10.67 (ObjV) 135.65 188.95 P
3 F
4.45 (. If) 162.88 188.95 P
2 F
10.67 (SUBPOP) 188.76 188.95 P
3 F
4.45 ( is omitted or) 231.93 188.95 P
2 F
10.67 (NaN) 316.35 188.95 P
3 F
4.45 (,) 337.94 188.95 P
2 F
10.67 (SUBPOP = 1) 348.38 188.95 P
3 F
4.45 ( is assumed. All) 441.68 188.95 P
(subpopulations in) 135.65 174.95 T
2 F
(ObjV) 223.61 174.95 T
3 F
( must have the same size.) 252.39 174.95 T
2.76 (If) 135.65 148.95 P
2 F
6.63 (ranking) 149.4 148.95 P
3 F
2.76 ( is called with more than one subpopulation then the ranking is) 199.77 148.95 P
(performed separately for each subpopulation.) 135.65 134.95 T
FMENDPAGE
%%EndPage: "20" 21
%%Page: "21" 21
595.3 841.9 0 FMBEGINPAGE
0 10 Q
0 X
0 K
(Genetic Algorithm Toolbox User\325s Guide) 63.65 61.61 T
(2-21) 513.33 61.29 T
1 16 Q
(Example) 117.65 734.29 T
3 12 Q
(Consider a population with 10 individuals. The current objective values are:) 135.65 716.95 T
2 F
(ObjV = [1; 2; 3; 4; 5; 10; 9; 8; 7; 6]) 135.65 696.95 T
3 F
(Evaluate the \336tness with linear ranking and selective pressure 2:) 135.65 676.95 T
2 F
(FitnV = ranking\050ObjV\051) 135.65 656.95 T
(FitnV =) 135.65 636.95 T
(2.00) 153.65 622.95 T
(1.77) 153.65 608.95 T
(1.55) 153.65 594.95 T
(1.33) 153.65 580.95 T
(1.11) 153.65 566.95 T
(0) 153.65 552.95 T
(0.22) 153.65 538.95 T
(0.44) 153.65 524.95 T
(0.66) 153.65 510.95 T
(0.88) 153.65 496.95 T
3 F
(Evaluate the \336tness with non-linear ranking and selective pressure 2:) 135.65 476.95 T
2 F
(FitnV = ranking\050ObjV, [2 1]\051) 135.65 456.95 T
(FitnV =) 135.65 436.95 T
(2.00) 153.65 422.95 T
(1.66) 153.65 408.95 T
(1.38) 153.65 394.95 T
(1.15) 153.65 380.95 T
(0.95) 153.65 366.95 T
(0.38) 153.65 352.95 T
(0.45) 153.65 338.95 T
(0.55) 153.65 324.95 T
(0.66) 153.65 310.95 T
(0.79) 153.65 296.95 T
3 F
(Evaluate the \336tness with the values in RFun:) 135.65 276.95 T
2 F
(RFun = [3; 5; 7; 10; 14; 18; 25; 30; 40; 50]) 135.65 256.95 T
(FitnV = ranking\050ObjV, RFun\051) 135.65 236.95 T
FMENDPAGE
%%EndPage: "21" 22
%%Page: "22" 22
595.3 841.9 0 FMBEGINPAGE
0 10 Q
0 X
0 K
(Genetic Algorithm Toolbox User\325s Guide) 63.65 61.61 T
(2-22) 513.33 61.29 T
2 12 Q
(FitnV =) 135.65 736.95 T
(50) 153.65 722.95 T
(40) 153.65 708.95 T
(30) 153.65 694.95 T
(25) 153.65 680.95 T
(18) 153.65 666.95 T
( 3) 153.65 652.95 T
( 5) 153.65 638.95 T
( 7) 153.65 624.95 T
(10) 153.65 610.95 T
(14) 153.65 596.95 T
3 F
3.93 (Evaluate the \336tness with non-linear ranking and selective pressure 2 for 2) 135.65 576.95 P
(subpopulations in) 135.65 562.95 T
2 F
(ObjV) 223.61 562.95 T
3 F
(:) 251.5 562.95 T
2 F
(FitnV = ranking\050ObjV, [2 1], 2\051) 135.65 542.95 T
(FitnV =) 135.65 522.95 T
(2.00) 153.65 508.95 T
(1.28) 153.65 494.95 T
(0.83) 153.65 480.95 T
(0.53) 153.65 466.95 T
(0.34) 153.65 452.95 T
(0.34) 153.65 438.95 T
(0.53) 153.65 424.95 T
(0.83) 153.65 410.95 T
(1.28) 153.65 396.95 T
(2.00) 153.65 382.95 T
1 16 Q
(Algorithm) 117.65 360.29 T
3 12 Q
2.48 (The algorithms for both linear and non-linear ranking \336rst sorts the objective) 135.65 342.95 P
0.21 (function values into descending order) 135.65 328.95 P
0.21 (. The least \336t individual is placed in position) 316.38 328.95 P
1 (1 in the sorted list of objective values and the most \336t individual position) 135.65 314.95 P
2 F
2.41 (Nind) 502.86 314.95 P
3 F
0.08 (where) 135.65 300.95 P
2 F
0.19 (Nind) 168.02 300.95 P
3 F
0.08 ( is the number of individuals in the population. A \336tness value is then) 196.81 300.95 P
4.45 (assigned to each individual depending on its position,) 135.65 286.95 P
2 F
10.68 (Pos) 431.42 286.95 P
3 F
4.45 (, in the sorted) 453.01 286.95 P
(population.) 135.65 272.95 T
(For linear ranking individuals are assigned \336tness values according to:) 135.65 252.95 T
2 F
(FitnV\050Pos\051 =) 135.65 231.96 T
3 F
(, and) 484.28 231.96 T
(for non-linear ranking according to:) 135.65 210.97 T
2 F
(FitnV\050Pos\051 =) 135.65 178.65 T
3 F
(,) 308.28 178.65 T
(where) 135.65 121.83 T
0 F
( X) 164.95 121.83 T
3 F
( is computed as the root of the polynomial:) 175.27 121.83 T
225 226.97 484.28 240.95 C
2 12 Q
0 X
0 K
(2) 226 231.96 T
(S) 245.78 231.96 T
(P) 253.68 231.96 T
4 F
(-) 236.2 231.96 T
2 F
(2) 273.46 231.96 T
(S) 300.34 231.96 T
(P) 308.24 231.96 T
(1) 328.02 231.96 T
4 F
(-) 318.44 231.96 T
(\050) 295.24 231.96 T
(\051) 335.83 231.96 T
2 F
(P) 361.51 231.96 T
(o) 369.41 231.96 T
(s) 377.31 231.96 T
(1) 397.09 231.96 T
4 F
(-) 387.51 231.96 T
(\050) 356.41 231.96 T
(\051) 404.89 231.96 T
(\264) 344.82 231.96 T
(\264) 283.66 231.96 T
2 F
(N) 425.99 231.96 T
(i) 433.89 231.96 T
(n) 441.8 231.96 T
(d) 449.7 231.96 T
(1) 469.48 231.96 T
4 F
(-) 459.89 231.96 T
(\050) 420.89 231.96 T
(\051) 477.28 231.96 T
(\244) 413.89 231.96 T
(+) 263.88 231.96 T
-8.35 24.95 603.65 816.95 C
225 137.83 308.28 198.97 C
2 12 Q
0 X
0 K
(N) 227 185.72 T
(i) 234.9 185.72 T
(n) 242.8 185.72 T
(d) 250.71 185.72 T
0 F
(X) 270.48 185.72 T
0 9 Q
(P) 277.81 191.82 T
(o) 283.83 191.82 T
(s) 288.86 191.82 T
3 F
(1) 301.79 191.82 T
4 F
(-) 294.6 191.82 T
4 12 Q
(\264) 260.9 185.72 T
0 F
(X) 267.86 156.94 T
2 F
(i) 282.99 156.94 T
4 F
(\050) 277.89 156.94 T
(\051) 290.8 156.94 T
2 F
(i) 239.01 141.31 T
(1) 257.14 141.31 T
4 9 Q
(=) 249.21 141.31 T
2 12 Q
(N) 236.49 172.25 T
(i) 244.21 172.25 T
(n) 251.94 172.25 T
(d) 259.66 172.25 T
4 18 Q
(\345) 245.26 153.74 T
227 181.24 306.03 181.24 2 L
0.33 H
0 Z
N
-8.35 24.95 603.65 816.95 C
FMENDPAGE
%%EndPage: "22" 23
%%Page: "23" 23
595.3 841.9 0 FMBEGINPAGE
0 10 Q
0 X
0 K
(Genetic Algorithm Toolbox User\325s Guide) 63.65 61.61 T
(2-23) 513.33 61.29 T
3 12 Q
(.) 473.9 730.99 T
0.08 (The vector) 135.65 709.99 P
2 F
0.19 (FitnV) 190.42 709.99 P
3 F
0.08 ( is then unsorted to re\337ect the order of the original input vector) 226.4 709.99 P
0.08 (,) 528.65 709.99 P
2 F
(ObjV) 135.65 695.99 T
3 F
(.) 162.88 695.99 T
1 16 Q
(See Also) 117.65 673.32 T
2 12 Q
(select) 135.65 655.99 T
3 F
(,) 178.82 655.99 T
2 F
(rws) 184.82 655.99 T
3 F
(,) 206.41 655.99 T
2 F
(sus) 212.41 655.99 T
1 16 Q
(Refer) 117.65 633.32 T
(ence) 155.53 633.32 T
3 12 Q
1.46 ([1] D. Whitley) 135.65 615.99 P
1.46 (, \322The GENIT) 208.07 615.99 P
1.46 (OR Algorithm and Selection Pressure: Why Rank-) 279.71 615.99 P
2.08 (Based Allocation of Reproductive T) 135.65 601.99 P
2.08 (rials is Best\323,) 317.43 601.99 P
0 F
2.08 (Pr) 390.97 601.99 P
2.08 (oc. ICGA 3) 402.52 601.99 P
3 F
2.08 (, pp. 1) 460.97 601.99 P
2.08 (16-121,) 494.67 601.99 P
(Mor) 135.65 587.99 T
(gan Kaufmann Publishers, 1989.) 156.09 587.99 T
135.65 725.99 473.9 744.95 C
2 12 Q
0 X
0 K
(0) 136.65 730.99 T
(S) 169.53 730.99 T
(P) 177.43 730.99 T
(1) 197.21 730.99 T
4 F
(-) 187.63 730.99 T
(\050) 164.43 730.99 T
(\051) 205.01 730.99 T
2 F
(X) 223.59 730.99 T
(N) 231.25 736.47 T
(i) 238.98 736.47 T
(n) 246.7 736.47 T
(d) 254.43 736.47 T
(1) 271.06 736.47 T
4 9 Q
(-) 263.87 736.47 T
4 12 Q
(\264) 214.01 730.99 T
2 F
(S) 290.84 730.99 T
(P) 298.74 730.99 T
(X) 318.52 730.99 T
(N) 326.18 736.47 T
(i) 333.9 736.47 T
(n) 341.63 736.47 T
(d) 349.35 736.47 T
(2) 365.98 736.47 T
4 9 Q
(-) 358.8 736.47 T
4 12 Q
(\264) 308.94 730.99 T
(\274) 385.76 730.99 T
2 F
(S) 410.34 730.99 T
(P) 418.24 730.99 T
(X) 438.02 730.99 T
(S) 457.8 730.99 T
(P) 465.71 730.99 T
4 F
(+) 448.22 730.99 T
(\264) 428.44 730.99 T
(+) 281.25 730.99 T
(+) 376.18 730.99 T
(+) 400.76 730.99 T
(=) 149.84 730.99 T
-8.35 24.95 603.65 816.95 C
FMENDPAGE
%%EndPage: "23" 24
%%Page: "24" 24
595.3 841.9 0 FMBEGINPAGE
0 10 Q
0 X
0 K
(Genetic Algorithm Toolbox User\325s Guide) 63.65 61.61 T
(2-24) 513.33 61.29 T
63.65 716.95 531.65 726.95 C
63.65 725.95 531.65 725.95 2 L
1 H
2 Z
0 X
0 K
N
-8.35 24.95 603.65 816.95 C
1 18 Q
0 X
0 K
(r) 63.65 732.95 T
(ecdis) 71.31 732.95 T
1 16 Q
(Purpose) 117.65 692.29 T
3 12 Q
(Discrete recombination) 135.65 674.95 T
1 16 Q
(Synopsis) 117.65 646.29 T
2 12 Q
(NewChrom = recdis\050OldChrom\051) 135.65 628.95 T
1 16 Q
(Description) 117.65 606.29 T
2 12 Q
6.77 (recdis) 135.65 588.95 P
3 F
2.82 ( performs discrete recombination between pairs of individuals in the) 178.82 588.95 P
3.85 (current population,) 135.65 574.95 P
2 F
9.24 (OldChrom) 237.62 574.95 P
3 F
3.85 (, and returns a new population after mating,) 295.18 574.95 P
2 F
(NewChrom) 135.65 560.95 T
3 F
(. Each row of) 193.22 560.95 T
2 F
(OldChrom) 260.82 560.95 T
3 F
( corresponds to one individual.) 318.39 560.95 T
1.18 (The pairs are mated in order) 135.65 534.95 P
1.18 (, odd row with the next even row) 276.62 534.95 P
1.18 (. If the number of) 442.66 534.95 P
0.5 (rows in the matrix) 135.65 520.95 P
2 F
1.2 (OldChrom) 228.25 520.95 P
3 F
0.5 ( is odd then the last row is not mated and added at) 285.82 520.95 P
4.19 (the end of) 135.65 506.95 P
2 F
10.05 (NewChrom) 199.16 506.95 P
3 F
4.19 (. The population should therefore be or) 256.73 506.95 P
4.19 (ganised into) 469.16 506.95 P
0.94 (contiguous pairs that require mating. This can be achieved by using the function) 135.65 492.95 P
2 F
0.28 (ranking) 135.65 478.95 P
3 F
0.12 ( to assign a \336tness level to each individual and a selection function \050e.g.) 186.02 478.95 P
2 F
5 (select) 135.65 464.95 P
3 F
2.09 (\051 to select individuals with a probability related to their \336tness in the) 178.82 464.95 P
(current population.) 135.65 450.95 T
2 F
(recdis) 135.65 424.95 T
3 F
( is a low-level recombination function normally called by) 178.82 424.95 T
2 F
(recombin) 457.64 424.95 T
3 F
(.) 515.2 424.95 T
1 16 Q
(Example) 117.65 396.29 T
3 12 Q
(Consider the following population with \336ve real-value individuals:) 135.65 378.95 T
2 F
(OldChrom = [) 135.65 358.95 T
( 40.23 -17.17) 153.65 344.95 T
( 28.95) 254.39 344.95 T
(15.38; % parent1) 311.96 344.95 T
( 82.06) 153.65 330.95 T
( 13.26) 204.02 330.95 T
(13.35) 261.59 330.95 T
(-9.09; % parent2) 311.96 330.95 T
( 52.43) 153.65 316.95 T
(25.64) 211.22 316.95 T
(15.20) 261.59 316.95 T
(-2.54; % parent3) 311.96 316.95 T
(-47.50) 153.65 302.95 T
(49.10) 211.22 302.95 T
(9.09) 268.79 302.95 T
( 10.65; % parent4) 304.77 302.95 T
(-90.50 -13.46 -25.63) 153.65 288.95 T
(-0.89] % parent5) 311.96 288.95 T
3 F
(T) 135.65 268.95 T
(o perform discrete recombination:) 142.14 268.95 T
2 F
(NewChrom = recdis\050OldChrom\051) 135.65 248.95 T
4.11 (recdis) 135.65 228.95 P
3 F
1.71 ( produces an internal mask table determining which parents contribute) 178.82 228.95 P
(which variables to the of) 135.65 214.95 T
(fspring, e.g.) 254.01 214.95 T
2 F
(Mask = [) 135.65 194.95 T
(1 2 1 2; % for producing offspring1) 160.84 180.95 T
( 2 2 1 1; % for producing offspring2) 153.65 166.95 T
( 2 1 2 1; % for producing offspring3) 153.65 152.95 T
( 1 1 2 2] % for producing offspring4) 153.65 138.95 T
3 F
(Thus, after recombination) 135.65 118.95 T
2 F
(NewChrom) 262.89 118.95 T
3 F
( would become:) 320.45 118.95 T
FMENDPAGE
%%EndPage: "24" 25
%%Page: "25" 25
595.3 841.9 0 FMBEGINPAGE
0 10 Q
0 X
0 K
(Genetic Algorithm Toolbox User\325s Guide) 63.65 61.61 T
(2-25) 513.33 61.29 T
2 12 Q
(NewChrom = [) 135.65 736.95 T
(40.23) 160.84 722.95 T
(13.26) 211.22 722.95 T
(28.95) 261.59 722.95 T
( -9.09; % Mask\0501,:\051 parent1&2) 304.77 722.95 T
(82.06) 160.84 708.95 T
(13.26) 211.22 708.95 T
(28.95) 261.59 708.95 T
( 15.38; % Mask\0502,:\051 parent1&2) 304.77 708.95 T
(-47.50) 153.65 694.95 T
(25.64) 211.22 694.95 T
( 9.09) 261.59 694.95 T
(-2.54; % Mask\0503,:\051 parent3&4) 311.96 694.95 T
(52.43) 160.84 680.95 T
( 25.64) 204.02 680.95 T
( 9.09) 261.59 680.95 T
( 10.65] % Mask\0504,:\051 parent3&4) 304.77 680.95 T
3 F
0.75 (As the number of individuals in the parent population,) 135.65 660.95 P
2 F
1.79 (OldChrom) 405.55 660.95 P
3 F
0.75 (, was odd, the) 463.12 660.95 P
-0.18 (last individual is appended without recombination to) 135.65 646.95 P
2 F
-0.43 (NewChrom) 389.9 646.95 P
3 F
-0.18 ( and the of) 447.47 646.95 P
-0.18 (fspring) 497.67 646.95 P
(returned to the users workspace, thus) 135.65 632.95 T
2 F
(NewChrom =) 135.65 612.95 T
(40.23) 160.84 598.95 T
( 13.26) 204.02 598.95 T
(28.95) 261.59 598.95 T
( -9.09) 304.77 598.95 T
(82.06) 160.84 584.95 T
(13.26) 211.22 584.95 T
(28.95) 261.59 584.95 T
( 15.38) 304.77 584.95 T
(-47.50) 153.65 570.95 T
(25.64) 211.22 570.95 T
( 9.09) 261.59 570.95 T
( -2.54) 304.77 570.95 T
(52.43) 160.84 556.95 T
( 25.64) 204.02 556.95 T
(9.09) 268.79 556.95 T
(10.65) 311.96 556.95 T
(-90.50 -13.46 -25.63) 153.65 542.95 T
( -0.89) 304.77 542.95 T
1 16 Q
(Algorithm) 117.65 520.29 T
3 12 Q
1.99 (Discrete recombination exchanges variable values between the individuals. For) 135.65 502.95 P
2.43 (each variable the parent who contributes its variable value to the of) 135.65 488.95 P
2.43 (fspring is) 484.24 488.95 P
(chosen randomly with equal probability) 135.65 474.95 T
(.) 326.08 474.95 T
0.91 (Discrete recombination can generate the corners of the hypercube de\336ned by the) 135.65 448.95 P
(parents.) 135.65 434.95 T
1 16 Q
(See Also) 117.65 406.29 T
2 12 Q
(recombin) 135.65 388.95 T
3 F
(,) 193.22 388.95 T
2 F
(recint) 199.21 388.95 T
3 F
(,) 242.39 388.95 T
2 F
(reclin) 248.39 388.95 T
3 F
(,) 291.56 388.95 T
2 F
(ranking) 297.56 388.95 T
3 F
(,) 347.93 388.95 T
2 F
(sus) 353.93 388.95 T
3 F
(,) 375.52 388.95 T
2 F
(rws) 381.51 388.95 T
1 16 Q
(Refer) 117.65 366.29 T
(ence) 155.53 366.29 T
3 12 Q
3.9 ([1] H. M) 135.65 348.95 P
3.9 (\237) 185.76 348.95 P
3.9 (hlenbein and D. Schlierkamp-V) 191.76 348.95 P
3.9 (oosen, \322Predictive Models for the) 354.48 348.95 P
0.18 (Breeder Genetic Algorithm: I. Continuous Parameter Optimization\323,) 135.65 334.95 P
0 F
0.18 (Evolutionary) 469.02 334.95 P
(Computation) 135.65 320.95 T
3 F
(, V) 198.29 320.95 T
(ol. 1, No. 1, pp.25-49, 1993.) 211.4 320.95 T
FMENDPAGE
%%EndPage: "25" 26
%%Page: "26" 26
595.3 841.9 0 FMBEGINPAGE
0 10 Q
0 X
0 K
(Genetic Algorithm Toolbox User\325s Guide) 63.65 61.61 T
(2-26) 513.33 61.29 T
63.65 716.95 531.65 726.95 C
63.65 725.95 531.65 725.95 2 L
1 H
2 Z
0 X
0 K
N
-8.35 24.95 603.65 816.95 C
1 18 Q
0 X
0 K
(r) 63.65 732.95 T
(ecint) 71.31 732.95 T
1 16 Q
(Purpose) 117.65 692.29 T
3 12 Q
(Intermediate recombination) 135.65 674.95 T
1 16 Q
(Synopsis) 117.65 646.29 T
2 12 Q
(NewChrom = recint\050OldChrom\051) 135.65 628.95 T
1 16 Q
(Description) 117.65 606.29 T
2 12 Q
0.73 (recint) 135.65 588.95 P
3 F
0.3 ( performs intermediate recombination between pairs of individuals in the) 178.82 588.95 P
3.85 (current population,) 135.65 574.95 P
2 F
9.24 (OldChrom) 237.62 574.95 P
3 F
3.85 (, and returns a new population after mating,) 295.18 574.95 P
2 F
(NewChrom) 135.65 560.95 T
3 F
(. Each row of) 193.22 560.95 T
2 F
(OldChrom) 260.82 560.95 T
3 F
( corresponds to one individual.) 318.39 560.95 T
2 F
1.76 (recint) 135.65 534.95 P
3 F
0.73 ( is a function only applicable to populations of real-value variables \050and) 178.82 534.95 P
(not binary or integer\051.) 135.65 520.95 T
1.18 (The pairs are mated in order) 135.65 494.95 P
1.18 (, odd row with the next even row) 276.62 494.95 P
1.18 (. If the number of) 442.66 494.95 P
0.5 (rows in the matrix) 135.65 480.95 P
2 F
1.2 (OldChrom) 228.25 480.95 P
3 F
0.5 ( is odd then the last row is not mated and added at) 285.82 480.95 P
4.19 (the end of) 135.65 466.95 P
2 F
10.05 (NewChrom) 199.16 466.95 P
3 F
4.19 (. The population should therefore be or) 256.73 466.95 P
4.19 (ganised into) 469.16 466.95 P
0.94 (contiguous pairs that require mating. This can be achieved by using the function) 135.65 452.95 P
2 F
0.28 (ranking) 135.65 438.95 P
3 F
0.12 ( to assign a \336tness level to each individual and a selection function \050e.g.) 186.02 438.95 P
2 F
5 (select) 135.65 424.95 P
3 F
2.09 (\051 to select individuals with a probability related to their \336tness in the) 178.82 424.95 P
(current population.) 135.65 410.95 T
2 F
(recint) 135.65 384.95 T
3 F
( is a low-level recombination function normally called by) 178.82 384.95 T
2 F
(recombin) 457.64 384.95 T
3 F
(.) 515.2 384.95 T
1 16 Q
(Example) 117.65 356.29 T
3 12 Q
(Consider the following population with three real-value individuals:) 135.65 338.95 T
2 F
(OldChrom = [) 135.65 318.95 T
(40.23 -17.17) 153.65 304.95 T
( 28.95) 247.2 304.95 T
(15.38; % parent1) 304.77 304.95 T
(82.06) 153.65 290.95 T
( 13.26) 196.82 290.95 T
(13.35) 254.39 290.95 T
(-9.09; % parent2) 304.77 290.95 T
(52.43) 153.65 276.95 T
(25.64) 204.02 276.95 T
(15.20) 254.39 276.95 T
(-2.54] % parent3) 304.77 276.95 T
3 F
(T) 135.65 256.95 T
(o perform intermediate recombination:) 142.14 256.95 T
2 F
(NewChrom = recint\050OldChrom\051) 135.65 236.95 T
3 F
2.57 (New values are produced by adding the scaled dif) 135.65 216.95 P
2.57 (ference between the parent) 395.08 216.95 P
1.05 (values to the \336rst parent \050see) 135.65 202.95 P
0 F
1.05 (Algorithm) 282.51 202.95 P
3 F
1.05 ( subsection\051. An internal table of scaling) 331.15 202.95 P
(factors,) 135.65 188.95 T
2 F
(Alpha) 174.28 188.95 T
3 F
(, is produced, e.g.) 210.26 188.95 T
2 F
(Alpha = [) 135.65 168.95 T
(-0.13 0.50 0.32 0.16; % for offspring1) 153.65 154.95 T
( 1.12 0.54 0.44 1.16] % for offspring2) 153.65 140.95 T
3 F
(Thus, after recombination) 135.65 120.95 T
2 F
(NewChrom) 262.89 120.95 T
3 F
( would become:) 320.45 120.95 T
FMENDPAGE
%%EndPage: "26" 27
%%Page: "27" 27
595.3 841.9 0 FMBEGINPAGE
0 10 Q
0 X
0 K
(Genetic Algorithm Toolbox User\325s Guide) 63.65 61.61 T
(2-27) 513.33 61.29 T
2 12 Q
(NewChrom = [) 135.65 736.95 T
(34.40) 153.65 722.95 T
( -1.92) 196.82 722.95 T
( 23.86) 247.2 722.95 T
( 11.33; % Alpha\0501,:\051 parent1&2) 297.57 722.95 T
(87.11) 153.65 708.95 T
( -0.59) 196.82 708.95 T
(21.98 -13.04] % Alpha\0502,:\051 parent1&2) 254.39 708.95 T
3 F
0.75 (As the number of individuals in the parent population,) 135.65 688.95 P
2 F
1.79 (OldChrom) 405.55 688.95 P
3 F
0.75 (, was odd, the) 463.12 688.95 P
-0.18 (last individual is appended without recombination to) 135.65 674.95 P
2 F
-0.43 (NewChrom) 389.9 674.95 P
3 F
-0.18 ( and the of) 447.47 674.95 P
-0.18 (fspring) 497.67 674.95 P
(returned to the users workspace, thus:) 135.65 660.95 T
2 F
(NewChrom =) 135.65 640.95 T
(34.40) 153.65 626.95 T
(-1.92) 204.02 626.95 T
(23.86) 254.39 626.95 T
( 11.33) 297.57 626.95 T
(87.11) 153.65 612.95 T
(-0.59) 204.02 612.95 T
(21.98 -13.04) 254.39 612.95 T
(52.43) 153.65 598.95 T
(25.64) 204.02 598.95 T
(15.20) 254.39 598.95 T
(-2.54) 304.77 598.95 T
1 16 Q
(Algorithm) 117.65 576.29 T
3 12 Q
(Intermediate recombination combines parent values using the following rule:) 135.65 558.95 T
2 F
(offspring = parent1 +) 135.65 532.95 T
3 F
(where) 135.65 506.95 T
2 F
(Alpha) 167.95 506.95 T
3 F
( is a scaling factor chosen uniformly at random in the interval) 203.93 506.95 T
2 F
1.08 ([-0.25, 1.25]) 135.65 492.95 P
3 F
0.45 (.) 230.28 492.95 P
2 F
1.08 (recint) 236.73 492.95 P
3 F
0.45 ( produces a new Alpha for each pair of values to be) 279.9 492.95 P
(combined.) 135.65 478.95 T
1.99 (Intermediate recombination can generate any point within a hypercube slightly) 135.65 452.95 P
(lar) 135.65 438.95 T
(ger than that de\336ned by the parents.) 148.09 438.95 T
2.01 (Intermediate recombination is similar to line recombination) 135.65 412.95 P
2 F
4.82 (reclin) 438.51 412.95 P
3 F
2.01 (. Whereas) 481.69 412.95 P
2 F
5.85 (recint) 135.65 398.95 P
3 F
2.44 ( uses a new Alpha factor for each pair of values combined together) 178.82 398.95 P
2.44 (,) 528.65 398.95 P
2 F
(reclin) 135.65 384.95 T
3 F
( uses one) 178.82 384.95 T
2 F
(Alpha) 225.79 384.95 T
3 F
( factor for each pair of parents.) 261.77 384.95 T
1 16 Q
(See Also) 117.65 356.29 T
2 12 Q
(recombin) 135.65 338.95 T
3 F
(,) 193.22 338.95 T
2 F
(recdis) 199.21 338.95 T
3 F
(,) 242.39 338.95 T
2 F
(reclin) 248.39 338.95 T
3 F
(,) 291.56 338.95 T
2 F
(ranking) 297.56 338.95 T
3 F
(,) 347.93 338.95 T
2 F
(sus) 353.93 338.95 T
3 F
(,) 375.52 338.95 T
2 F
(rws) 381.51 338.95 T
1 16 Q
(Refer) 117.65 316.29 T
(ence) 155.53 316.29 T
3 12 Q
3.9 ([1] H. M) 135.65 298.95 P
3.9 (\237) 185.76 298.95 P
3.9 (hlenbein and D. Schlierkamp-V) 191.76 298.95 P
3.9 (oosen, \322Predictive Models for the) 354.48 298.95 P
0.18 (Breeder Genetic Algorithm: I. Continuous Parameter Optimization\323,) 135.65 284.95 P
0 F
0.18 (Evolutionary) 469.02 284.95 P
(Computation) 135.65 270.95 T
3 F
(, V) 198.29 270.95 T
(ol. 1, No. 1, pp.25-49, 1993.) 211.4 270.95 T
293.96 527.96 482.85 541.94 C
2 12 Q
0 X
0 K
(A) 294.96 532.95 T
(l) 302.86 532.95 T
(p) 310.77 532.95 T
(h) 318.67 532.95 T
(a) 326.57 532.95 T
(p) 353.45 532.95 T
(a) 361.35 532.95 T
(r) 369.25 532.95 T
(e) 377.16 532.95 T
(n) 385.06 532.95 T
(t) 392.96 532.95 T
(2) 400.86 532.95 T
(p) 420.64 532.95 T
(a) 428.54 532.95 T
(r) 436.45 532.95 T
(e) 444.35 532.95 T
(n) 452.25 532.95 T
(t) 460.15 532.95 T
(1) 468.05 532.95 T
4 F
(-) 411.06 532.95 T
(\050) 348.35 532.95 T
(\051) 475.86 532.95 T
(\264) 336.77 532.95 T
-8.35 24.95 603.65 816.95 C
FMENDPAGE
%%EndPage: "27" 28
%%Page: "28" 28
595.3 841.9 0 FMBEGINPAGE
0 10 Q
0 X
0 K
(Genetic Algorithm Toolbox User\325s Guide) 63.65 61.61 T
(2-28) 513.33 61.29 T
63.65 716.95 531.65 726.95 C
63.65 725.95 531.65 725.95 2 L
1 H
2 Z
0 X
0 K
N
-8.35 24.95 603.65 816.95 C
1 18 Q
0 X
0 K
(r) 63.65 732.95 T
(eclin) 71.31 732.95 T
1 16 Q
(Purpose) 117.65 692.29 T
3 12 Q
(Line recombination) 135.65 674.95 T
1 16 Q
(Synopsis) 117.65 646.29 T
2 12 Q
(NewChrom = reclin\050OldChrom\051) 135.65 628.95 T
1 16 Q
(Description) 117.65 606.29 T
2 12 Q
1.86 (reclin) 135.65 588.95 P
3 F
0.77 ( performs line recombination between pairs of individuals in the current) 178.82 588.95 P
0.89 (population,) 135.65 574.95 P
2 F
2.15 (OldChrom) 193.85 574.95 P
3 F
0.89 (, and returns a new population after mating,) 251.41 574.95 P
2 F
2.15 (NewChrom) 471.08 574.95 P
3 F
0.89 (.) 528.65 574.95 P
(Each row of) 135.65 560.95 T
2 F
(OldChrom) 197.26 560.95 T
3 F
( corresponds to one individual.) 254.83 560.95 T
2 F
1.9 (reclin) 135.65 534.95 P
3 F
0.79 ( is a function only applicable to populations of real-value variables \050) 178.82 534.95 P
1 F
0.79 (not) 514.99 534.95 P
3 F
(binary or integer\051.) 135.65 520.95 T
1.18 (The pairs are mated in order) 135.65 494.95 P
1.18 (, odd row with the next even row) 276.62 494.95 P
1.18 (. If the number of) 442.66 494.95 P
0.5 (rows in the matrix) 135.65 480.95 P
2 F
1.2 (OldChrom) 228.25 480.95 P
3 F
0.5 ( is odd then the last row is not mated and added at) 285.82 480.95 P
4.19 (the end of) 135.65 466.95 P
2 F
10.05 (NewChrom) 199.16 466.95 P
3 F
4.19 (. The population should therefore be or) 256.73 466.95 P
4.19 (ganised into) 469.16 466.95 P
0.94 (contiguous pairs that require mating. This can be achieved by using the function) 135.65 452.95 P
2 F
0.28 (ranking) 135.65 438.95 P
3 F
0.12 ( to assign a \336tness level to each individual and a selection function \050e.g.) 186.02 438.95 P
2 F
5 (select) 135.65 424.95 P
3 F
2.09 (\051 to select individuals with a probability related to their \336tness in the) 178.82 424.95 P
(current population.) 135.65 410.95 T
2 F
(reclin) 135.65 384.95 T
3 F
( is a low-level recombination function normally called by) 178.82 384.95 T
2 F
(recombin) 457.64 384.95 T
3 F
(.) 515.2 384.95 T
1 16 Q
(Example) 117.65 356.29 T
3 12 Q
(Consider the following population with three real-value individuals:) 135.65 338.95 T
2 F
(OldChrom = [) 135.65 318.95 T
( 40.23 -17.17) 153.65 304.95 T
(28.95) 261.59 304.95 T
(15.38; % parent1) 311.96 304.95 T
( 82.06) 153.65 290.95 T
( 13.26) 204.02 290.95 T
(13.35) 261.59 290.95 T
(-9.09; % parent2) 311.96 290.95 T
( 52.43) 153.65 276.95 T
(25.64) 211.22 276.95 T
(15.20) 261.59 276.95 T
(-2.54] % parent3) 311.96 276.95 T
3 F
(T) 135.65 256.95 T
(o perform line recombination:) 142.14 256.95 T
2 F
(NewChrom = reclin\050OldChrom\051) 135.65 236.95 T
3 F
2.57 (New values are produced by adding the scaled dif) 135.65 216.95 P
2.57 (ference between the parent) 395.08 216.95 P
2.19 (values to the \336rst parent \050see Algorithm\051. An internal table of scaling factors,) 135.65 202.95 P
2 F
(Alpha) 135.65 188.95 T
3 F
(, is produced, e.g.) 171.63 188.95 T
2 F
(Alpha = [) 135.65 168.95 T
(0.78; % for producing offspring1) 153.65 154.95 T
(1.05] % for producing offspring2) 153.65 140.95 T
3 F
(Thus, after recombination NewChrom would become:) 135.65 120.95 T
FMENDPAGE
%%EndPage: "28" 29
%%Page: "29" 29
595.3 841.9 0 FMBEGINPAGE
0 10 Q
0 X
0 K
(Genetic Algorithm Toolbox User\325s Guide) 63.65 61.61 T
(2-29) 513.33 61.29 T
2 12 Q
(NewChrom = [) 135.65 736.95 T
(72.97) 153.65 722.95 T
( 6.64 16.74) 196.82 722.95 T
(-3.77; % Alpha\0501\051 parent1&2) 290.37 722.95 T
(84.25 14.85 12.54 -10.37] % Alpha\0502\051 parent1&2) 153.65 708.95 T
3 F
0.75 (As the number of individuals in the parent population,) 135.65 688.95 P
2 F
1.79 (OldChrom) 405.55 688.95 P
3 F
0.75 (, was odd, the) 463.12 688.95 P
-0.18 (last individual is appended without recombination to) 135.65 674.95 P
2 F
-0.43 (NewChrom) 389.9 674.95 P
3 F
-0.18 ( and the of) 447.47 674.95 P
-0.18 (fspring) 497.67 674.95 P
(returned to the users workspace, thus:) 135.65 660.95 T
2 F
(NewChrom =) 135.65 640.95 T
(72.97) 153.65 626.95 T
(6.64 16.74) 204.02 626.95 T
( -3.77) 283.18 626.95 T
(84.25 14.85 12.54 -10.37) 153.65 612.95 T
(52.43 25.64 15.20) 153.65 598.95 T
( -2.54) 283.18 598.95 T
1 16 Q
(Algorithm) 117.65 576.29 T
3 12 Q
(Line recombination combines parent values using the following rule:) 135.65 558.95 T
2 F
(offspring = parent1 +) 135.65 532.95 T
3 F
(where) 135.65 506.95 T
2 F
(Alpha) 167.95 506.95 T
3 F
( is a scaling factor chosen uniformly at random in the interval) 203.93 506.95 T
2 F
0.42 ([-0.25, 1.25]) 135.65 492.95 P
3 F
0.17 (.) 229.61 492.95 P
2 F
0.42 (reclin) 235.78 492.95 P
3 F
0.17 ( produces a new Alpha for each pair of parents to be) 278.96 492.95 P
(combined.) 135.65 478.95 T
2.41 (Line recombination can generate any point on a slightly longer line than that) 135.65 452.95 P
(de\336ned by the parents.) 135.65 438.95 T
1.59 (Line recombination is similar to intermediate recombination) 135.65 412.95 P
2 F
3.82 (recint) 438.93 412.95 P
3 F
1.59 (. Whereas) 482.11 412.95 P
2 F
7.91 (reclin) 135.65 398.95 P
3 F
3.29 ( uses one Alpha factor for each pair of parents combined together) 178.82 398.95 P
3.29 (,) 528.65 398.95 P
2 F
(recint) 135.65 384.95 T
3 F
( uses a new) 178.82 384.95 T
2 F
(Alpha) 236.78 384.95 T
3 F
( factor for each pair of values.) 272.76 384.95 T
1 16 Q
(See Also) 117.65 356.29 T
2 12 Q
(recombin) 135.65 338.95 T
3 F
(,) 193.22 338.95 T
2 F
(recdis) 199.21 338.95 T
3 F
(,) 242.39 338.95 T
2 F
(recint) 248.39 338.95 T
3 F
(,) 291.56 338.95 T
2 F
(ranking) 297.56 338.95 T
3 F
(,) 347.93 338.95 T
2 F
(sus) 353.93 338.95 T
3 F
(,) 375.52 338.95 T
2 F
(rws) 381.51 338.95 T
1 16 Q
(Refer) 117.65 316.29 T
(ence) 155.53 316.29 T
3 12 Q
3.9 ([1] H. M) 135.65 298.95 P
3.9 (\237) 185.76 298.95 P
3.9 (hlenbein and D. Schlierkamp-V) 191.76 298.95 P
3.9 (oosen, \322Predictive Models for the) 354.48 298.95 P
0.18 (Breeder Genetic Algorithm: I. Continuous Parameter Optimization\323,) 135.65 284.95 P
0 F
0.18 (Evolutionary) 469.02 284.95 P
(Computation) 135.65 270.95 T
3 F
(, V) 198.29 270.95 T
(ol. 1, No. 1, pp.25-49, 1993.) 211.4 270.95 T
293.96 527.96 482.85 541.94 C
2 12 Q
0 X
0 K
(A) 294.96 532.95 T
(l) 302.86 532.95 T
(p) 310.77 532.95 T
(h) 318.67 532.95 T
(a) 326.57 532.95 T
(p) 353.45 532.95 T
(a) 361.35 532.95 T
(r) 369.25 532.95 T
(e) 377.16 532.95 T
(n) 385.06 532.95 T
(t) 392.96 532.95 T
(2) 400.86 532.95 T
(p) 420.64 532.95 T
(a) 428.54 532.95 T
(r) 436.45 532.95 T
(e) 444.35 532.95 T
(n) 452.25 532.95 T
(t) 460.15 532.95 T
(1) 468.05 532.95 T
4 F
(-) 411.06 532.95 T
(\050) 348.35 532.95 T
(\051) 475.86 532.95 T
(\264) 336.77 532.95 T
-8.35 24.95 603.65 816.95 C
FMENDPAGE
%%EndPage: "29" 30
%%Page: "30" 30
595.3 841.9 0 FMBEGINPAGE
0 10 Q
0 X
0 K
(Genetic Algorithm Toolbox User\325s Guide) 63.65 61.61 T
(2-30) 513.33 61.29 T
63.65 716.95 531.65 726.95 C
63.65 725.95 531.65 725.95 2 L
1 H
2 Z
0 X
0 K
N
-8.35 24.95 603.65 816.95 C
1 18 Q
0 X
0 K
(r) 63.65 732.95 T
(ecmut) 71.31 732.95 T
1 16 Q
(Purpose) 117.65 692.29 T
3 12 Q
(Line recombination with mutation features) 135.65 674.95 T
1 16 Q
(Synopsis) 117.65 646.29 T
2 12 Q
(NewChrom = recmut\050OldChrom, FieldDR\051) 135.65 628.95 T
(NewChrom = recmut\050OldChrom, FieldDR, MutOpt\051) 135.65 608.95 T
1 16 Q
(Description) 117.65 586.29 T
2 12 Q
5.35 (recmut) 135.65 568.95 P
3 F
2.23 ( performs line recombination with mutation features between pairs of) 178.82 568.95 P
1.26 (individuals in the current population,) 135.65 554.95 P
2 F
3.03 (OldChrom) 322.53 554.95 P
3 F
1.26 (, and returns a new population) 380.1 554.95 P
(after mating,) 135.65 540.95 T
2 F
(NewChrom) 199.93 540.95 T
3 F
(. Each row of) 257.5 540.95 T
2 F
(OldChrom) 325.11 540.95 T
3 F
( corresponds to one individual.) 382.68 540.95 T
2 F
1.31 (FieldDR) 135.65 514.95 P
3 F
0.55 ( is a matrix containing the boundaries of each variable of an individual) 186.02 514.95 P
(\050see) 135.65 500.95 T
2 F
(crtrp) 157.96 500.95 T
3 F
(\051.) 193.94 500.95 T
2 F
(MutOpt) 135.65 474.95 T
3 F
( is an optional vector with a maximum of 2 parameters:) 178.82 474.95 T
2 F
(MutOpt\0501\051) 135.65 454.95 T
3 F
(:) 200.41 454.95 T
(scalar containing the recombination rate in the range) 171.65 440.95 T
2 F
([0, 1].) 426.78 440.95 T
3 F
(If omitted or) 171.65 426.95 T
2 F
(NaN) 235.27 426.95 T
3 F
(,) 256.86 426.95 T
2 F
(MutOpt\0501\051 = 1) 262.86 426.95 T
3 F
( is assumed.) 356.41 426.95 T
2 F
(MutOpt\0502\051) 135.65 406.95 T
3 F
(:) 200.41 406.95 T
-0.23 (scalar containing a value in the range [0, 1] for shrinking the recombination) 171.65 392.95 P
(range.) 171.65 378.95 T
(If omitted or) 171.65 364.95 T
2 F
(NaN) 235.27 364.95 T
3 F
(,) 256.86 364.95 T
2 F
(MutOpt\0502\051 = 1) 262.86 364.95 T
3 F
( is assumed \050no shrinking\051.) 356.41 364.95 T
2 F
1.76 (recmut) 135.65 344.95 P
3 F
0.73 ( is a function only applicable to populations of real-value variables \050and) 178.82 344.95 P
(not binary or integer\051.) 135.65 330.95 T
1.18 (The pairs are mated in order) 135.65 304.95 P
1.18 (, odd row with the next even row) 276.62 304.95 P
1.18 (. If the number of) 442.66 304.95 P
0.5 (rows in the matrix) 135.65 290.95 P
2 F
1.2 (OldChrom) 228.25 290.95 P
3 F
0.5 ( is odd then the last row is not mated and added at) 285.82 290.95 P
4.19 (the end of) 135.65 276.95 P
2 F
10.05 (NewChrom) 199.16 276.95 P
3 F
4.19 (. The population should therefore be or) 256.73 276.95 P
4.19 (ganised into) 469.16 276.95 P
0.94 (contiguous pairs that require mating. This can be achieved by using the function) 135.65 262.95 P
2 F
-0.51 (ranking) 135.65 248.95 P
3 F
-0.21 ( to assign a \336tness level to each individual and a selection function \050) 186.02 248.95 P
2 F
-0.51 (sus) 510.06 248.95 P
3 F
-0.24 (or) 135.65 234.95 P
2 F
-0.57 (rws) 148.4 234.95 P
3 F
-0.24 (\051 to select individuals with a probability related to their \336tness in the current) 169.99 234.95 P
(population.) 135.65 220.95 T
2 F
0.89 (recmut) 135.65 194.95 P
3 F
0.37 ( uses features of the mutation operator of the Breeder Genetic Algorithm) 178.82 194.95 P
2.31 (\050see) 135.65 180.95 P
2 F
5.53 (mutbga) 160.26 180.95 P
3 F
2.31 (\051. Therefore, the calling syntax of this recombination function is) 203.44 180.95 P
(identical to this of the mutation function) 135.65 166.95 T
2 F
(mutbga) 331.87 166.95 T
3 F
(.) 375.05 166.95 T
2 F
(recmut) 135.65 140.95 T
3 F
( is a low-level recombination function normally called by) 178.82 140.95 T
2 F
(mutate) 457.64 140.95 T
3 F
(.) 500.81 140.95 T
FMENDPAGE
%%EndPage: "30" 31
%%Page: "31" 31
595.3 841.9 0 FMBEGINPAGE
0 10 Q
0 X
0 K
(Genetic Algorithm Toolbox User\325s Guide) 63.65 61.61 T
(2-31) 513.33 61.29 T
1 16 Q
(Example) 117.65 734.29 T
3 12 Q
(Consider the following population with four real-valued individuals:) 135.65 716.95 T
2 F
(OldChrom = [) 135.65 696.95 T
(40.2381 -17.1766) 160.84 682.95 T
( 28.9530) 283.18 682.95 T
(15.3883;  % parent1) 355.14 682.95 T
(82.0642) 160.84 668.95 T
(13.2639) 225.61 668.95 T
(13.3596) 290.37 668.95 T
(-9.0916;  % parent2) 355.14 668.95 T
(52.4396) 160.84 654.95 T
(25.6410) 225.61 654.95 T
(15.2014) 290.37 654.95 T
(-2.5435;  % parent3) 355.14 654.95 T
(-47.5381) 153.65 640.95 T
(49.1963) 225.61 640.95 T
(9.0954) 297.57 640.95 T
(10.6521]  % parent4) 355.14 640.95 T
3 F
(The boundaries are de\336ned as:) 135.65 620.95 T
2 F
(FieldDR = [) 135.65 600.95 T
(-100 -50 -30 -20;) 153.65 586.95 T
( 100) 153.65 572.95 T
(50) 196.82 572.95 T
( 30) 218.41 572.95 T
(20]) 254.39 572.95 T
3 F
(T) 135.65 552.95 T
(o perform line recombination with mutation features:) 142.14 552.95 T
2 F
(NewChrom = recmut\050OldChrom, FieldDR\051) 135.65 532.95 T
4.89 (recmut) 135.65 512.95 P
3 F
2.04 ( produces an internal mask table,) 178.82 512.95 P
2 F
4.89 (RecMx) 351.94 512.95 P
3 F
2.04 (, determining which pairs of) 387.92 512.95 P
2.56 (parents to recombine \050here recombine all pairs\051 and the sign for adding) 135.65 498.95 P
2 F
6.14 (the) 510.06 498.95 P
3 F
(recombination step) 135.65 484.95 T
(\050see Algorithm\051, e.g.) 234.45 484.95 T
2 F
(RecMx = [) 135.65 464.95 T
( 1) 153.65 450.95 T
(-1) 175.24 450.95 T
(-1) 196.82 450.95 T
(-1; % for producing offspring1 & 2) 218.41 450.95 T
(-1) 153.65 436.95 T
(-1) 175.24 436.95 T
(-1) 196.82 436.95 T
(-1] % for producing offspring3 & 4) 218.41 436.95 T
3 F
6.59 (T) 135.65 416.95 P
6.59 (wo further internal tables,) 142.14 416.95 P
2 F
15.81 (delta) 295.39 416.95 P
3 F
6.59 ( and) 331.37 416.95 P
2 F
15.81 (Diff) 367.86 416.95 P
3 F
6.59 (, specify the normalized) 396.64 416.95 P
(recombination step size, e.g.) 135.65 402.95 T
2 F
(delta = [) 135.65 382.95 T
(0.1250) 153.65 368.95 T
(0.1250 0.1250 0.1250; % for offspring1 & 2) 204.02 368.95 T
(0.0005 0.0005 0.0005 0.0005] % for offspring3 & 4) 153.65 354.95 T
(Diff = [) 135.65 334.95 T
-0.68 (1.3937) 168.04 320.95 P
-0.68 (1.0143) 218.41 320.95 P
-0.68 (-0.5196) 268.79 320.95 P
-0.68 (-0.8157; % for offspring1 & 2) 326.35 320.95 P
-0.68 (-10.5712) 153.65 306.95 P
-0.68 (2.4906) 218.41 306.95 P
-0.68 (-0.6456) 268.79 306.95 P
-0.68 (1.3952] % for offspring3 & 4) 333.55 306.95 P
3 F
(Thus, after recombination NewChrom becomes:) 135.65 286.95 T
2 F
(NewChrom =) 135.65 266.95 T
(57.6637) 160.84 252.95 T
(-23.5177) 218.41 252.95 T
(30.0000) 290.37 252.95 T
(17.4281) 355.14 252.95 T
(64.6386) 160.84 238.95 T
(19.6050) 225.61 238.95 T
(11.4106) 290.37 238.95 T
(-11.1314) 347.94 238.95 T
(52.9719) 160.84 224.95 T
(25.5783) 225.61 224.95 T
(15.2112) 290.37 224.95 T
(-2.5576) 355.14 224.95 T
(-48.0704) 153.65 210.95 T
(49.2590) 225.61 210.95 T
(9.0856) 297.57 210.95 T
(10.6662) 355.14 210.95 T
1 16 Q
(Algorithm) 117.65 188.29 T
3 12 Q
(The of) 135.65 170.95 T
(fsprings of a pair of two parents are computed as follows:) 167.07 170.95 T
(of) 135.65 150.95 T
(fspring1=parent1 +) 145.42 150.95 T
(of) 135.65 130.95 T
(fspring2=parent2 +) 145.42 130.95 T
240.89 145.96 508.85 159.94 C
2 12 Q
0 X
0 K
(R) 241.89 150.95 T
(e) 249.79 150.95 T
(c) 257.69 150.95 T
(M) 265.6 150.95 T
(x) 273.5 150.95 T
(r) 293.28 150.95 T
(a) 301.18 150.95 T
(n) 309.08 150.95 T
(g) 316.98 150.95 T
(e) 324.89 150.95 T
(M) 344.67 150.95 T
(u) 352.57 150.95 T
(t) 360.47 150.95 T
(O) 368.37 150.95 T
(p) 376.27 150.95 T
(t) 384.18 150.95 T
(2) 399.18 150.95 T
4 F
(\050) 394.08 150.95 T
(\051) 406.98 150.95 T
2 F
(d) 425.56 150.95 T
(e) 433.46 150.95 T
(l) 441.36 150.95 T
(t) 449.27 150.95 T
(a) 457.17 150.95 T
4 F
(\264) 335.08 150.95 T
(\264) 415.98 150.95 T
(\264) 283.69 150.95 T
2 F
(D) 476.95 150.95 T
(i) 484.85 150.95 T
(f) 492.75 150.95 T
(f) 500.65 150.95 T
4 F
(\264) 467.36 150.95 T
-8.35 24.95 603.65 816.95 C
240.89 125.96 529.6 139.94 C
2 12 Q
0 X
0 K
(R) 241.89 130.95 T
(e) 249.79 130.95 T
(c) 257.69 130.95 T
(M) 265.6 130.95 T
(x) 273.5 130.95 T
(r) 293.28 130.95 T
(a) 301.18 130.95 T
(n) 309.08 130.95 T
(g) 316.98 130.95 T
(e) 324.89 130.95 T
(M) 344.67 130.95 T
(u) 352.57 130.95 T
(t) 360.47 130.95 T
(O) 368.37 130.95 T
(p) 376.27 130.95 T
(t) 384.18 130.95 T
(2) 399.18 130.95 T
4 F
(\050) 394.08 130.95 T
(\051) 406.98 130.95 T
2 F
(d) 425.56 130.95 T
(e) 433.46 130.95 T
(l) 441.36 130.95 T
(t) 449.27 130.95 T
(a) 457.17 130.95 T
4 F
(\264) 335.08 130.95 T
(\264) 415.98 130.95 T
(\264) 283.69 130.95 T
2 F
(D) 491.1 130.95 T
(i) 499 130.95 T
(f) 506.9 130.95 T
(f) 514.8 130.95 T
4 F
(-) 484.05 130.95 T
(\050) 478.95 130.95 T
(\051) 522.6 130.95 T
(\264) 467.36 130.95 T
-8.35 24.95 603.65 816.95 C
FMENDPAGE
%%EndPage: "31" 32
%%Page: "32" 32
595.3 841.9 0 FMBEGINPAGE
0 10 Q
0 X
0 K
(Genetic Algorithm Toolbox User\325s Guide) 63.65 61.61 T
(2-32) 513.33 61.29 T
2 12 Q
(RecMx) 135.65 736.95 T
3 F
(=) 180.62 736.95 T
( with probability) 202.43 736.95 T
2 F
(MutOpt\0501\051) 285.39 736.95 T
3 F
(, \050- with probability 0.9\051) 350.15 736.95 T
(else 0) 171.65 722.95 T
2 F
(range =) 135.65 702.95 T
3 F
( domain of variable \050search interval de\336ned by) 228.79 702.95 T
2 F
(FieldDR) 455.94 702.95 T
3 F
(\051.) 506.32 702.95 T
2 F
(delta =) 135.65 669.03 T
3 F
(,) 237.45 669.03 T
( with probability 1/m, else 0, m = 20.) 281.05 669.03 T
0.13 (The recombination operator) 135.65 600.85 P
2 F
0.31 (recmut) 272.93 600.85 P
3 F
0.13 ( generates of) 316.11 600.85 P
0.13 (fspring in a direction de\336ned by) 377.43 600.85 P
0.02 (the parents \050line recombination\051. It tests more often outside the area de\336ned by the) 135.65 586.85 P
1.11 (parents and in the direction of parent1. The point for the of) 135.65 572.85 P
1.11 (fspring is de\336ned by) 430.05 572.85 P
-0.18 (features of the mutation operator) 135.65 558.85 P
-0.18 (. The probability of small step sizes is greater than) 291.46 558.85 P
(that of bigger steps \050see) 135.65 544.85 T
2 F
(mutbga) 252.56 544.85 T
3 F
(\051.) 295.74 544.85 T
1 16 Q
(See Also) 117.65 516.18 T
2 12 Q
(mutate) 135.65 498.85 T
3 F
(,) 178.82 498.85 T
2 F
(mutbga) 184.82 498.85 T
3 F
(,) 228 498.85 T
2 F
(reclin) 233.99 498.85 T
1 16 Q
(Refer) 117.65 476.18 T
(ence) 155.53 476.18 T
3 12 Q
0.79 ([1] H. M) 135.65 458.85 P
0.79 (\237) 179.52 458.85 P
0.79 (hlenbein, \322The Breeder Genetic Algorithm - a provable optimal search) 185.52 458.85 P
6.19 (algorithm and its application\323,) 135.65 444.85 P
0 F
6.19 (IEE Colloquium, Applications of Genetic) 309.33 444.85 P
(Algorithms) 135.65 430.85 T
3 F
(, Digest No. 94/067, London, 15) 188.96 430.85 T
352.31 434.56 344.54 434.56 2 L
V
0.49 H
0 Z
N
3 10 Q
(th) 344.54 435.65 T
3 12 Q
( March 1994.) 352.31 430.85 T
3.9 ([2] H. M) 135.65 404.85 P
3.9 (\237) 185.76 404.85 P
3.9 (hlenbein and D. Schlierkamp-V) 191.76 404.85 P
3.9 (oosen, \322Predictive Models for the) 354.48 404.85 P
0.18 (Breeder Genetic Algorithm: I. Continuous Parameter Optimization\323,) 135.65 390.85 P
0 F
0.18 (Evolutionary) 469.02 390.85 P
(Computation) 135.65 376.85 T
3 F
(, V) 198.29 376.85 T
(ol. 1, No. 1, pp.25-49, 1993.) 211.4 376.85 T
187.39 733.43 202.43 745.99 C
3 12 Q
0 X
0 K
(1) 195.43 736.95 T
4 F
(\261) 188.39 736.95 T
-8.35 24.95 603.65 816.95 C
193.22 699.35 228.79 712.13 C
3 12 Q
0 X
0 K
(0) 194.22 702.95 T
(.) 200.21 702.95 T
(5) 203.21 702.95 T
4 F
(\264) 212.21 702.95 T
-8.35 24.95 603.65 816.95 C
189.02 651.79 237.44 690.95 C
4 12 Q
0 X
0 K
(a) 211.43 669.03 T
0 9 Q
(i) 219.46 664.38 T
3 12 Q
(2) 222.67 669.03 T
0 9 Q
(i) 233.95 675.06 T
4 F
(-) 228.67 675.06 T
0 F
(i) 191.26 654.74 T
3 F
(0) 204.7 654.74 T
4 F
(=) 196.76 654.74 T
0 F
(m) 190.02 683.81 T
3 F
(1) 205.94 683.81 T
4 F
(-) 198.76 683.81 T
4 18 Q
(\345) 193.81 665.83 T
-8.35 24.95 603.65 816.95 C
243.44 661.53 281.04 678.21 C
4 12 Q
0 X
0 K
(a) 244.69 669.03 T
0 9 Q
(i) 252.72 664.38 T
3 12 Q
(1) 273.8 669.03 T
4 F
(=) 261.22 669.03 T
-8.35 24.95 603.65 816.95 C
135.65 616.85 322.93 643.79 C
2 12 Q
0 X
0 K
(D) 136.65 627.72 T
(i) 144.55 627.72 T
(f) 152.45 627.72 T
(f) 160.35 627.72 T
(p) 193.13 634.8 T
(a) 201.04 634.8 T
(r) 208.94 634.8 T
(e) 216.84 634.8 T
(n) 224.74 634.8 T
(t) 232.64 634.8 T
(2) 240.55 634.8 T
(p) 260.33 634.8 T
(a) 268.23 634.8 T
(r) 276.13 634.8 T
(e) 284.03 634.8 T
(n) 291.93 634.8 T
(t) 299.84 634.8 T
(1) 307.74 634.8 T
4 F
(-) 250.74 634.8 T
2 F
(p) 193.13 620.33 T
(a) 201.04 620.33 T
(r) 208.94 620.33 T
(e) 216.84 620.33 T
(n) 224.74 620.33 T
(t) 232.64 620.33 T
(1) 240.55 620.33 T
(p) 260.33 620.33 T
(a) 268.23 620.33 T
(r) 276.13 620.33 T
(e) 284.03 620.33 T
(n) 291.93 620.33 T
(t) 299.84 620.33 T
(2) 307.74 620.33 T
4 F
(-) 250.74 620.33 T
(=) 173.55 627.72 T
188.13 618.85 188.13 628.32 2 L
0.33 H
0 Z
N
190.13 618.85 190.13 628.32 2 L
N
318.93 618.85 318.93 628.32 2 L
N
316.93 618.85 316.93 628.32 2 L
N
187.13 630.32 320.68 630.32 2 L
N
-8.35 24.95 603.65 816.95 C
FMENDPAGE
%%EndPage: "32" 33
%%Page: "33" 33
595.3 841.9 0 FMBEGINPAGE
0 10 Q
0 X
0 K
(Genetic Algorithm Toolbox User\325s Guide) 63.65 61.61 T
(2-33) 513.33 61.29 T
63.65 716.95 531.65 726.95 C
63.65 725.95 531.65 725.95 2 L
1 H
2 Z
0 X
0 K
N
-8.35 24.95 603.65 816.95 C
1 18 Q
0 X
0 K
(r) 63.65 732.95 T
(ecombin) 71.31 732.95 T
1 16 Q
(Purpose) 117.65 692.29 T
3 12 Q
(Recombination of individuals \050high-level function\051.) 135.65 674.95 T
1 16 Q
(Synopsis) 117.65 646.29 T
2 12 Q
(NewChrom = recombin\050REC_F, Chrom\051) 135.65 628.95 T
(NewChrom = recombin\050REC_F, Chrom, RecOpt\051) 135.65 608.95 T
(NewChrom = recombin\050REC_F, Chrom, RecOpt, SUBPOP\051) 135.65 588.95 T
1 16 Q
(Description) 117.65 566.29 T
2 12 Q
4.99 (recombin) 135.65 548.95 P
3 F
2.08 ( performs recombination of individuals from a population,) 193.22 548.95 P
2 F
4.99 (Chrom) 492.67 548.95 P
3 F
2.08 (,) 528.65 548.95 P
1.73 (and returns the recombined individuals in a new population,) 135.65 534.95 P
2 F
4.16 (NewChrom) 442.38 534.95 P
3 F
1.73 (. Each) 499.94 534.95 P
(row of) 135.65 520.95 T
2 F
(Chrom) 170.29 520.95 T
3 F
( and) 206.26 520.95 T
2 F
(NewChrom) 229.58 520.95 T
3 F
( corresponds to one individual.) 287.15 520.95 T
2 F
0.52 (REC_F) 135.65 494.95 P
3 F
0.22 ( is a string that contains the name of the low-level recombination function,) 171.63 494.95 P
(e.g.) 135.65 480.95 T
2 F
(recdis) 155.96 480.95 T
3 F
( or) 199.14 480.95 T
2 F
(xovsp) 215.13 480.95 T
3 F
(.) 251.11 480.95 T
2 F
4.92 (RecOpt) 135.65 454.95 P
3 F
2.05 ( is an optional parameter specifying the crossover rate. If) 178.82 454.95 P
2 F
4.92 (RecOpt) 475.42 454.95 P
3 F
2.05 ( is) 518.6 454.95 P
(omitted or) 135.65 440.95 T
2 F
(NaN,) 188.29 440.95 T
3 F
( a default value is assumed.) 217.07 440.95 T
2 F
0.01 (SUBPOP) 135.65 414.95 P
3 F
0.01 ( is an optional parameter and determines the number of subpopulations in) 178.82 414.95 P
2 F
8.57 (Chrom) 135.65 400.95 P
3 F
3.57 (. If) 171.63 400.95 P
2 F
8.57 (SUBPOP) 195.75 400.95 P
3 F
3.57 ( is omitted or) 238.93 400.95 P
2 F
8.57 (NaN,) 319.85 400.95 P
8.57 (SUBPOP = 1) 355.2 400.95 P
3 F
3.57 ( is assumed. All) 444.31 400.95 P
(subpopulations in) 135.65 386.95 T
2 F
(Chrom) 223.61 386.95 T
3 F
( must have the same size.) 259.59 386.95 T
1 16 Q
(Example) 117.65 358.29 T
3 12 Q
( For examples see) 135.65 340.95 T
2 F
(recdis) 224.91 340.95 T
3 F
(,) 268.09 340.95 T
2 F
(recint) 274.09 340.95 T
3 F
(,) 317.26 340.95 T
2 F
(reclin) 323.26 340.95 T
3 F
(,) 366.44 340.95 T
2 F
(xovsp) 372.43 340.95 T
3 F
(,) 408.41 340.95 T
2 F
(xovdp) 414.41 340.95 T
3 F
( and) 450.39 340.95 T
2 F
(xovmp) 473.71 340.95 T
3 F
(.) 509.69 340.95 T
1 16 Q
(Algorithm) 117.65 318.29 T
2 12 Q
0.22 (recombin) 135.65 300.95 P
3 F
0.09 ( checks the consistency of the input parameters and calls the low-level) 193.22 300.95 P
-0.04 (recombination function. If) 135.65 286.95 P
2 F
-0.08 (recombin) 264.79 286.95 P
3 F
-0.04 ( is called with more than one subpopulation) 322.35 286.95 P
6.44 (then the low-level recombination function is called separately for each) 135.65 272.95 P
(subpopulation.) 135.65 258.95 T
1 16 Q
(See Also) 117.65 236.29 T
2 12 Q
(recdis) 135.65 218.95 T
3 F
(,) 178.82 218.95 T
2 F
(recint) 184.82 218.95 T
3 F
(,) 228 218.95 T
2 F
(reclin) 233.99 218.95 T
3 F
(,) 277.17 218.95 T
2 F
(xovsp) 283.17 218.95 T
3 F
(,) 319.15 218.95 T
2 F
(xovdp) 325.14 218.95 T
3 F
(,) 361.12 218.95 T
2 F
(xovsh) 367.12 218.95 T
3 F
(,) 403.1 218.95 T
2 F
(mutate) 409.1 218.95 T
3 F
(,) 452.27 218.95 T
2 F
(select) 458.27 218.95 T
FMENDPAGE
%%EndPage: "33" 34
%%Page: "34" 34
595.3 841.9 0 FMBEGINPAGE
0 10 Q
0 X
0 K
(Genetic Algorithm Toolbox User\325s Guide) 63.65 61.61 T
(2-34) 513.33 61.29 T
63.65 716.95 531.65 726.95 C
63.65 725.95 531.65 725.95 2 L
1 H
2 Z
0 X
0 K
N
-8.35 24.95 603.65 816.95 C
1 18 Q
0 X
0 K
(r) 63.65 732.95 T
(eins) 71.31 732.95 T
1 16 Q
(Purpose) 117.65 692.29 T
3 12 Q
(Reinsertion of of) 135.65 674.95 T
(fspring in the population.) 216.71 674.95 T
1 16 Q
(Synopsis) 117.65 646.29 T
2 12 Q
(Chrom = reins\050Chrom, SelCh\051) 135.65 628.95 T
(Chrom = reins\050Chrom, SelCh, SUBPOP\051) 135.65 608.95 T
(Chrom = reins\050Chrom, SelCh, SUBPOP, InsOpt, ObjVCh\051) 135.65 588.95 T
([Chrom, ObjVCh]= reins\050Chrom, SelCh, SUBPOP, InsOpt,) 135.65 568.95 T
(ObjVCh, ObjVSel\051) 153.65 554.95 T
1 16 Q
(Description) 117.65 532.29 T
2 12 Q
7.41 (reins) 135.65 514.95 P
3 F
3.09 ( performs insertion of of) 171.63 514.95 P
3.09 (fspring into the current population, replacing) 301.02 514.95 P
1.7 (parents with of) 135.65 500.95 P
1.7 (fspring and returning the resulting population. The of) 210.79 500.95 P
1.7 (fspring are) 478.33 500.95 P
0.23 (contained in the matrix) 135.65 486.95 P
2 F
0.56 (SelCh) 250.51 486.95 P
3 F
0.23 ( and the parents in the matrix) 286.49 486.95 P
2 F
0.56 (Chrom) 431.02 486.95 P
3 F
0.23 (. Each row in) 467 486.95 P
2 F
(Chrom) 135.65 472.95 T
3 F
( and) 171.63 472.95 T
2 F
(Selch) 194.94 472.95 T
3 F
( corresponds to one individual.) 230.92 472.95 T
2 F
2.19 (SUBPOP) 135.65 446.95 P
3 F
0.91 ( is an optional parameter and indicates the number of subpopulations in) 178.82 446.95 P
2 F
-0.32 (Chrom) 135.65 432.95 P
3 F
-0.13 ( and) 171.63 432.95 P
2 F
-0.32 (SelCh) 194.68 432.95 P
3 F
-0.13 (. If) 230.66 432.95 P
2 F
-0.32 (SUBPOP) 247.37 432.95 P
3 F
-0.13 ( is omitted or) 290.55 432.95 P
2 F
-0.32 (NaN) 356.65 432.95 P
3 F
-0.13 (,) 378.24 432.95 P
2 F
-0.32 (SUBPOP = 1) 384.1 432.95 P
3 F
-0.13 ( is assumed. All) 455.42 432.95 P
(subpopulations in) 135.65 418.95 T
2 F
(Chrom) 223.61 418.95 T
3 F
( and) 259.59 418.95 T
2 F
(SelCh) 282.9 418.95 T
3 F
( each must have the same size.) 318.88 418.95 T
2 F
(InsOpt) 135.65 392.95 T
3 F
( is an optional vector with a maximum of 2 parameters:) 178.82 392.95 T
2 F
(InsOpt\0501\051) 135.65 372.95 T
3 F
(:) 200.41 372.95 T
(scalar indicating the selection method for replacing parents with of) 171.65 358.95 T
(fspring:) 492.2 358.95 T
(0 - uniform selection, of) 171.65 344.95 T
(fspring replace parents uniformly at random) 287.68 344.95 T
(1 - \336tness-based selection, of) 171.65 330.95 T
(fspring replace least \336t parents) 311 330.95 T
(If omitted or) 171.65 316.95 T
2 F
(NaN) 235.27 316.95 T
3 F
(,) 256.86 316.95 T
2 F
(InsOpt\0501\051 = 0) 262.86 316.95 T
3 F
( is assumed) 356.41 316.95 T
2 F
(InsOpt\0502\051) 135.65 296.95 T
3 F
(:) 200.41 296.95 T
0.2 (scalar containing the rate of reinsertion of of) 171.65 282.95 P
0.2 (fspring per subpopulation as a) 386.3 282.95 P
(fraction of subpopulation size in the range) 171.65 268.95 T
2 F
([0, 1]) 377.17 268.95 T
3 F
(.) 420.34 268.95 T
(If omitted or) 171.65 254.95 T
2 F
(NaN) 235.27 254.95 T
3 F
(,) 256.86 254.95 T
2 F
(InsOpt\0502\051 = 1.0) 262.86 254.95 T
3 F
( is assumed.) 370.8 254.95 T
(If) 171.65 240.95 T
2 F
(INSR = 0) 182.63 240.95 T
3 F
( no insertion takes place.) 240.2 240.95 T
0.41 (If) 171.65 226.95 P
2 F
0.97 (INSR) 183.04 226.95 P
3 F
0.41 ( is not 1.0) 211.82 226.95 P
2 F
0.97 (ObjVSel) 263.75 226.95 P
3 F
0.41 ( is needed for selecting the best of) 314.12 226.95 P
0.41 (fspring for) 480.28 226.95 P
(insertion \050truncation selection between of) 171.65 212.95 T
(fspring\051.) 370.62 212.95 T
(If) 135.65 192.95 T
2 F
(InsOpt) 146.63 192.95 T
3 F
( is omitted or) 189.81 192.95 T
2 F
(NaN) 256.45 192.95 T
3 F
(, then the default values are assumed.) 278.03 192.95 T
2 F
6.7 (ObjVCh) 135.65 166.95 P
3 F
2.79 ( is an optional column vector containing the objective values of the) 178.82 166.95 P
(individuals in) 135.65 152.95 T
2 F
(Chrom) 204.29 152.95 T
3 F
(.) 240.27 152.95 T
2 F
(ObjVCh) 246.26 152.95 T
3 F
( is needed for \336tness-based reinsertion.) 289.44 152.95 T
2 F
5.13 (ObjVSel) 135.65 126.95 P
3 F
2.14 ( is an optional column vector containing the objective values of the) 186.02 126.95 P
0.53 (individuals in) 135.65 112.95 P
2 F
1.28 (SelCh) 205.35 112.95 P
3 F
0.53 (.) 241.33 112.95 P
2 F
1.28 (ObjVSel) 247.87 112.95 P
3 F
0.53 ( is required if the number of of) 298.24 112.95 P
0.53 (fspring is greater) 449.31 112.95 P
FMENDPAGE
%%EndPage: "34" 35
%%Page: "35" 35
595.3 841.9 0 FMBEGINPAGE
0 10 Q
0 X
0 K
(Genetic Algorithm Toolbox User\325s Guide) 63.65 61.61 T
(2-35) 513.33 61.29 T
3 12 Q
1.91 (than the number of of) 135.65 736.95 P
1.91 (fspring to be reinserted into the population. In this case,) 246.99 736.95 P
(of) 135.65 722.95 T
(fspring are selected for reinsertion according to their \336tness.) 145.42 722.95 T
2.6 (If) 135.65 696.95 P
2 F
6.24 (ObjVCh) 149.23 696.95 P
3 F
2.6 ( is output parameter) 192.41 696.95 P
2.6 (,) 295.33 696.95 P
2 F
6.24 (ObjVCh) 303.93 696.95 P
3 F
2.6 ( and) 347.11 696.95 P
2 F
6.24 (ObjVSel) 375.62 696.95 P
3 F
2.6 ( are needed as input) 425.99 696.95 P
0.25 (parameters. The objective values are then copied, according to the insertion of the) 135.65 682.95 P
4.68 (of) 135.65 668.95 P
4.68 (fspring, saving the recomputation of the objective values for the whole) 145.42 668.95 P
(population.) 135.65 654.95 T
1 16 Q
(Example) 117.65 626.29 T
3 12 Q
2.57 (Consider a population of 8 parents,) 135.65 608.95 P
2 F
6.16 (Chrom) 322.6 608.95 P
3 F
2.57 (, and a population of 6 of) 358.58 608.95 P
2.57 (fspring,) 494.67 608.95 P
2 F
(SelCh) 135.65 594.95 T
3 F
(:) 171.63 594.95 T
2 F
(Chrom = [1; 2; 3; 4; 5; 6; 7; 8]) 135.65 574.95 T
(SelCh = [11; 12; 13; 14; 15; 16]) 135.65 560.95 T
3 F
(Insert all of) 135.65 540.95 T
(fspring in the population:) 190.72 540.95 T
2 F
(Chrom = reins\050Chrom, SelCh\051) 135.65 520.95 T
3 F
(Thus, a new population) 135.65 500.95 T
2 F
(Chrom) 251.24 500.95 T
3 F
( is produced, e.g.:) 287.22 500.95 T
2 F
(Chrom =) 135.65 480.95 T
(12) 153.65 466.95 T
(11) 153.65 452.95 T
(15) 153.65 438.95 T
(16) 153.65 424.95 T
( 5) 153.65 410.95 T
(13) 153.65 396.95 T
(14) 153.65 382.95 T
( 8) 153.65 368.95 T
3 F
2.5 (Consider the following) 135.65 348.95 P
2 F
6.01 (ObjVCh) 256.76 348.95 P
3 F
2.5 ( vector for the parent population) 299.94 348.95 P
2 F
6.01 (Chrom) 472.85 348.95 P
3 F
2.5 ( and) 508.83 348.95 P
2 F
(ObjVSel) 135.65 334.95 T
3 F
( for the of) 186.02 334.95 T
(fspring,) 233.43 334.95 T
2 F
(SelCh) 273.4 334.95 T
3 F
(:) 309.39 334.95 T
2 F
(ObjVCh = [21; 22; 23; 24; 25; 26; 27; 28];) 135.65 314.95 T
(ObjVSel= [31; 32; 33; 34; 35; 36]) 135.65 300.95 T
3 F
(Insert all of) 135.65 280.95 T
(fspring \336tness-based, i.e. replace least \336t parents:) 190.72 280.95 T
2 F
(Chrom = reins\050Chrom, SelCh, 1, 1, ObjVCh\051) 135.65 260.95 T
(Chrom =) 135.65 240.95 T
( 1) 153.65 226.95 T
( 2) 153.65 212.95 T
(16) 153.65 198.95 T
(15) 153.65 184.95 T
(14) 153.65 170.95 T
(13) 153.65 156.95 T
(12) 153.65 142.95 T
(11) 153.65 128.95 T
FMENDPAGE
%%EndPage: "35" 36
%%Page: "36" 36
595.3 841.9 0 FMBEGINPAGE
0 10 Q
0 X
0 K
(Genetic Algorithm Toolbox User\325s Guide) 63.65 61.61 T
(2-36) 513.33 61.29 T
3 12 Q
0.56 (Insert 50% of the of) 135.65 736.95 P
0.56 (fspring \336tness-based and copy the objective values according) 233.6 736.95 P
(the insertion of of) 135.65 722.95 T
(fspring:) 221.04 722.95 T
2 F
([Chrom, ObjVCh] = reins\050Chrom, SelCh, 1, [1 0.5],...) 135.65 702.95 T
(ObjVCh, ObjVSel\051) 153.65 688.95 T
(Chrom =) 135.65 668.95 T
( 1) 153.65 654.95 T
( 2) 153.65 640.95 T
( 3) 153.65 626.95 T
( 4) 153.65 612.95 T
( 5) 153.65 598.95 T
(13) 153.65 584.95 T
(12) 153.65 570.95 T
(11) 153.65 556.95 T
(ObjVCh =) 135.65 536.95 T
(21) 153.65 522.95 T
(22) 153.65 508.95 T
(23) 153.65 494.95 T
(24) 153.65 480.95 T
(25) 153.65 466.95 T
(33) 153.65 452.95 T
(32) 153.65 438.95 T
(31) 153.65 424.95 T
3 F
0.4 (Consider Chrom and SelCh consist of 2 subpopulations. Insert all of) 135.65 404.95 P
0.4 (fspring in the) 466.89 404.95 P
(appropriate subpopulations:) 135.65 390.95 T
2 F
(Chrom = reins\050Chrom, SelCh, 2\051) 135.65 370.95 T
(Chrom =) 135.65 350.95 T
(12) 153.65 336.95 T
( 2) 153.65 322.95 T
(13) 153.65 308.95 T
(11) 153.65 294.95 T
(14) 153.65 280.95 T
( 6) 153.65 266.95 T
(15) 153.65 252.95 T
(16) 153.65 238.95 T
1 16 Q
(See Also) 117.65 216.29 T
2 12 Q
(select) 135.65 198.95 T
FMENDPAGE
%%EndPage: "36" 37
%%Page: "37" 37
595.3 841.9 0 FMBEGINPAGE
0 10 Q
0 X
0 K
(Genetic Algorithm Toolbox User\325s Guide) 63.65 61.61 T
(2-37) 513.33 61.29 T
63.65 716.95 531.65 726.95 C
63.65 725.95 531.65 725.95 2 L
1 H
2 Z
0 X
0 K
N
-8.35 24.95 603.65 816.95 C
1 18 Q
0 X
0 K
(r) 63.65 732.95 T
(ep) 71.31 732.95 T
1 16 Q
(Purpose) 117.65 692.29 T
3 12 Q
(Matrix replication.) 135.65 674.95 T
1 16 Q
(Synopsis) 117.65 646.29 T
2 12 Q
(MatOut = rep\050MatIn, REPN\051) 135.65 628.95 T
1 16 Q
(Description) 117.65 606.29 T
2 12 Q
1.03 (rep) 135.65 588.95 P
3 F
0.43 ( is a low-level replication function. Not normally used directly) 157.24 588.95 P
0.43 (,) 460.13 588.95 P
2 F
1.03 (rep) 466.56 588.95 P
3 F
0.43 ( is called) 488.15 588.95 P
(by a number of functions in the GA-T) 135.65 574.95 T
(oolbox.) 317.01 574.95 T
2 F
1.3 (rep) 135.65 548.95 P
3 F
0.54 ( performs replication of a matrix,) 157.24 548.95 P
2 F
1.3 (MatIn) 322.71 548.95 P
3 F
0.54 (, speci\336ed by the numbers in) 358.69 548.95 P
2 F
1.3 (REPN) 502.86 548.95 P
3 F
(and returns the replicated matrix,) 135.65 534.95 T
2 F
(MatOut) 297.52 534.95 T
3 F
(.) 340.7 534.95 T
2 F
1.62 (REPN) 135.65 508.95 P
3 F
0.67 ( contains the number of replications in every direction.) 164.43 508.95 P
2 F
1.62 (REPN\0501\051) 436.3 508.95 P
3 F
0.67 ( speci\336es) 486.67 508.95 P
5.83 (the number of vertical replications,) 135.65 494.95 P
2 F
14 (REPN\0502\051) 336.02 494.95 P
3 F
5.83 ( the number of horizontal) 386.4 494.95 P
(replications.) 135.65 480.95 T
1 16 Q
(Example) 117.65 452.29 T
3 12 Q
( Consider the following matrix) 135.65 434.95 T
2 F
(MatIn) 286.56 434.95 T
3 F
(:) 322.54 434.95 T
2 F
(MatIn = [) 135.65 414.95 T
(1 2 3 4;) 153.65 400.95 T
(5 6 7 8]) 153.65 386.95 T
3 F
(T) 135.65 366.95 T
(o perform matrix replication:) 142.14 366.95 T
2 F
(MatOut = rep\050MatIn, [1 2]\051) 135.65 346.95 T
(MatOut =) 135.65 326.95 T
(1 2 3 4 1 2 3 4) 153.65 312.95 T
(5 6 7 8 5 6 7 8) 153.65 298.95 T
(MatOut = rep\050MatIn, [2 1]\051) 135.65 278.95 T
(MatOut =) 135.65 258.95 T
(1 2 3 4) 153.65 244.95 T
(5 6 7 8) 153.65 230.95 T
(1 2 3 4) 153.65 216.95 T
(5 6 7 8) 153.65 202.95 T
(MatOut = rep\050MatIn, [2 3]\051) 135.65 182.95 T
(MatOut =) 135.65 162.95 T
(1 2 3 4 1 2 3 4 1 2 3 4) 153.65 148.95 T
(5 6 7 8 5 6 7 8 5 6 7 8) 153.65 134.95 T
(1 2 3 4 1 2 3 4 1 2 3 4) 153.65 120.95 T
(5 6 7 8 5 6 7 8 5 6 7 8) 153.65 106.95 T
FMENDPAGE
%%EndPage: "37" 38
%%Page: "38" 38
595.3 841.9 0 FMBEGINPAGE
0 10 Q
0 X
0 K
(Genetic Algorithm Toolbox User\325s Guide) 63.65 61.61 T
(2-38) 513.33 61.29 T
63.65 716.95 531.65 726.95 C
63.65 725.95 531.65 725.95 2 L
1 H
2 Z
0 X
0 K
N
-8.35 24.95 603.65 816.95 C
1 18 Q
0 X
0 K
(rws) 63.65 732.95 T
1 16 Q
(Purpose) 117.65 692.29 T
3 12 Q
(Roulette wheel selection) 135.65 674.95 T
1 16 Q
(Synopsis) 117.65 646.29 T
2 12 Q
(NewChrIx = rws\050FitnV, Nsel\051) 135.65 628.95 T
1 16 Q
(Description) 117.65 606.29 T
2 12 Q
0.41 (rws) 135.65 588.95 P
3 F
0.17 ( probabilistically selects) 157.24 588.95 P
2 F
0.41 (Nsel) 276.67 588.95 P
3 F
0.17 ( individuals for reproduction according to their) 305.45 588.95 P
(\336tness,) 135.65 574.95 T
2 F
(FitnV) 172.3 574.95 T
3 F
(, in the current population.) 206.73 574.95 T
2 F
8.66 (NewChrIx = rws\050FitnV, Nsel\051) 135.65 548.95 P
3 F
3.61 ( selects) 355.91 548.95 P
2 F
8.66 (Nsel) 401.1 548.95 P
3 F
3.61 ( individuals from a) 429.88 548.95 P
0.33 (population using roulette wheel selection.) 135.65 534.95 P
2 F
0.78 (FitnV) 340.48 534.95 P
3 F
0.33 ( is a column vector containing a) 376.46 534.95 P
0.69 (performance measure for each individual in the population. This can be achieved) 135.65 520.95 P
1.83 (by using the function) 135.65 506.95 P
2 F
4.39 (ranking) 247.57 506.95 P
3 F
1.83 ( or) 297.94 506.95 P
2 F
4.39 (scaling) 317.58 506.95 P
3 F
1.83 ( to assign a \336tness level to each) 367.95 506.95 P
0.79 (individual. The return value,) 135.65 492.95 P
2 F
1.89 (NewChrIx) 278.7 492.95 P
3 F
0.79 (, is the index of the individuals selected) 336.26 492.95 P
0.51 (for breeding, in the order that they were selected. The selected individuals can be) 135.65 478.95 P
(recovered by evaluating) 135.65 464.95 T
2 F
(Chrom\050NewChrIx,:\051) 253.88 464.95 T
3 F
(.) 376.21 464.95 T
2 F
(rws) 135.65 438.95 T
3 F
( is a low-level selection function normally called by) 157.24 438.95 T
2 F
(select) 409.4 438.95 T
3 F
(.) 452.57 438.95 T
1 16 Q
(Example) 117.65 410.29 T
3 12 Q
(Consider a population of 8 individuals with the assigned \336tness values,) 135.65 392.95 T
2 F
(FitnV) 479.45 392.95 T
3 F
(:) 514.54 392.95 T
2 F
(FitnV = [1.50; 1.35; 1.21; 1.07; 0.92; 0.78; 0.64; 0.5]) 135.65 372.95 T
3 F
(Select the indices of 6 individuals:) 135.65 352.95 T
2 F
(NewChrIx = rws\050FitnV, 6\051) 135.65 332.95 T
3 F
(Thus,) 135.65 312.95 T
2 F
(NewChrIx) 165.63 312.95 T
3 F
( can become:) 223.2 312.95 T
2 F
(NewChrIx =) 135.65 292.95 T
(2) 153.65 278.95 T
(5) 153.65 264.95 T
(1) 153.65 250.95 T
(1) 153.65 236.95 T
(3) 153.65 222.95 T
(7) 153.65 208.95 T
1 16 Q
(Algorithm) 117.65 186.29 T
3 12 Q
0.3 (A form of roulette wheel selection is implemented by obtaining a cumulative sum) 135.65 168.95 P
5.08 (of the \336tness vector) 135.65 154.95 P
5.08 (,) 244.67 154.95 P
2 F
12.19 (FitnV) 255.75 154.95 P
3 F
5.08 (, and generating) 290.18 154.95 P
2 F
12.19 (Nsel) 385.36 154.95 P
3 F
5.08 ( uniformly at random) 414.14 154.95 P
1.07 (distributed numbers between) 135.65 140.95 P
2 F
2.57 (0) 280.43 140.95 P
3 F
1.07 ( and) 287.63 140.95 P
2 F
2.57 (sum\050FitnV\051) 313.08 140.95 P
3 F
1.07 (. The index of the individuals) 385.05 140.95 P
1.03 (selected is determined by comparing the generated numbers with the cumulative) 135.65 126.95 P
(sum vector) 135.65 112.95 T
(. The probability of an individual being selected is then given by:) 187.95 112.95 T
FMENDPAGE
%%EndPage: "38" 39
%%Page: "39" 39
595.3 841.9 0 FMBEGINPAGE
0 10 Q
0 X
0 K
(Genetic Algorithm Toolbox User\325s Guide) 63.65 61.61 T
(2-39) 513.33 61.29 T
3 12 Q
(,) 380.93 725.53 T
2.94 (where) 135.65 664.71 P
0 F
2.94 (f\050x) 170.89 664.71 P
0 10 Q
2.45 (i) 183.54 661.71 P
0 12 Q
2.94 (\051) 186.32 664.71 P
3 F
2.94 ( is the \336tness of individual) 190.32 664.71 P
0 F
2.94 (x) 337.92 664.71 P
0 10 Q
2.45 (i) 343.25 661.71 P
3 12 Q
2.94 ( and) 346.03 664.71 P
0 F
2.94 (F\050x) 375.23 664.71 P
0 10 Q
2.45 (i) 391.88 661.71 P
0 12 Q
2.94 (\051) 394.66 664.71 P
3 F
2.94 ( is the probability of that) 398.65 664.71 P
(individual being selected.) 135.65 650.71 T
1 16 Q
(See Also) 117.65 622.04 T
2 12 Q
(select) 135.65 604.71 T
3 F
(,) 178.82 604.71 T
2 F
(sus) 184.82 604.71 T
3 F
(,) 206.41 604.71 T
2 F
(reins) 212.41 604.71 T
3 F
(,) 248.39 604.71 T
2 F
(ranking) 254.38 604.71 T
3 F
(,) 304.76 604.71 T
2 F
(scaling) 310.75 604.71 T
1 16 Q
(Refer) 117.65 582.04 T
(ence) 155.53 582.04 T
3 12 Q
0.67 ([1] J. E. Baker) 135.65 564.71 P
0.67 (, \322Reducing bias and inef) 206.8 564.71 P
0.67 (\336ciency in the selection algorithm\323,) 330.86 564.71 P
0 F
0.67 (Pr) 508.78 564.71 P
0.67 (oc) 520.33 564.71 P
(ICGA 2) 135.65 550.71 T
3 F
(, pp. 14-21, Lawrence Erlbaum Associates, Publishers, 1987.) 172.62 550.71 T
0.59 ([2] David E. Goldber) 135.65 524.71 P
0.59 (g,) 239.13 524.71 P
0 F
0.59 (Genetic Algorithms in Sear) 251.71 524.71 P
0.59 (ch, Optimization and Machine) 383.96 524.71 P
(Learning) 135.65 510.71 T
3 F
(, Addison W) 179.63 510.71 T
(esley) 239.63 510.71 T
(, 1989.) 263.5 510.71 T
283.37 686.71 380.93 744.95 C
0 12 Q
0 X
0 K
(F) 284.37 725.53 T
(x) 299.5 725.53 T
0 9 Q
(i) 305.29 721.74 T
4 12 Q
(\050) 294.4 725.53 T
(\051) 308.4 725.53 T
0 F
(f) 343.44 735.75 T
(x) 354.58 735.75 T
0 9 Q
(i) 360.36 731.97 T
4 12 Q
(\050) 349.48 735.75 T
(\051) 363.47 735.75 T
0 F
(f) 352.9 703.95 T
(x) 364.04 703.95 T
0 9 Q
(i) 369.83 700.17 T
4 12 Q
(\050) 358.94 703.95 T
(\051) 372.93 703.95 T
0 9 Q
(i) 333.98 689.66 T
3 F
(1) 347.41 689.66 T
4 F
(=) 339.47 689.66 T
0 F
(N) 335.47 720.47 T
0 6 Q
(i) 341.82 718.02 T
(n) 343.94 718.02 T
(d) 347.4 718.02 T
4 18 Q
(\345) 336.52 700.75 T
4 12 Q
(=) 320.39 725.53 T
333.98 728.12 378.68 728.12 2 L
0.33 H
0 Z
N
-8.35 24.95 603.65 816.95 C
FMENDPAGE
%%EndPage: "39" 40
%%Page: "40" 40
595.3 841.9 0 FMBEGINPAGE
0 10 Q
0 X
0 K
(Genetic Algorithm Toolbox User\325s Guide) 63.65 61.61 T
(2-40) 513.33 61.29 T
63.65 716.95 531.65 726.95 C
63.65 725.95 531.65 725.95 2 L
1 H
2 Z
0 X
0 K
N
-8.35 24.95 603.65 816.95 C
1 18 Q
0 X
0 K
(scaling) 63.65 732.95 T
1 16 Q
(Purpose) 117.65 692.29 T
3 12 Q
(Linear \336tness scaling) 135.65 674.95 T
1 16 Q
(Synopsis) 117.65 646.29 T
2 12 Q
(FitnV = scaling\050ObjV, Smul\051) 135.65 628.95 T
1 16 Q
(Description) 117.65 606.29 T
2 12 Q
6.16 (scaling) 135.65 588.95 P
3 F
2.57 ( converts the objective values,) 186.02 588.95 P
2 F
6.16 (ObjV) 346.75 588.95 P
3 F
2.57 (, of a population into a \336tness) 373.99 588.95 P
(measure with a known upper bound, determined by the value of) 135.65 574.95 T
2 F
(Smul) 444.75 574.95 T
3 F
(, such that,) 473.54 574.95 T
(,) 383.11 547.75 T
0.31 (where) 135.65 519.12 P
0 F
0.31 (f\050x) 168.26 519.12 P
0 10 Q
0.26 (i) 180.91 516.12 P
0 12 Q
0.31 (\051) 183.69 519.12 P
3 F
0.31 ( is the objective value of individual) 187.68 519.12 P
0 F
0.31 (x) 362.07 519.12 P
0 10 Q
0.26 (i) 367.39 516.12 P
3 12 Q
0.31 (,) 370.17 519.12 P
0 F
0.31 (a) 376.48 519.12 P
3 F
0.31 ( is a scaling coef) 382.47 519.12 P
0.31 (\336cient,) 463.43 519.12 P
0 F
0.31 (b) 499.71 519.12 P
3 F
0.31 ( is an) 505.71 519.12 P
0.47 (of) 135.65 505.12 P
0.47 (fset and) 145.42 505.12 P
0 F
0.47 (F\050x) 187 505.12 P
0 10 Q
0.39 (i) 203.64 502.12 P
0 12 Q
0.47 (\051) 206.42 505.12 P
3 F
0.47 ( is the resulting \336tness value of individual) 210.42 505.12 P
0 F
0.47 (x) 418.07 505.12 P
0 10 Q
0.39 (i) 423.39 502.12 P
3 12 Q
0.47 (. If) 426.17 505.12 P
0 F
0.47 (f) 444.09 505.12 P
0 10 Q
0.39 (ave) 447.43 502.12 P
3 12 Q
0.47 ( is the average) 461.3 505.12 P
0.77 (objective value in the current generation, then the maximum \336tness of the scaled) 135.65 491.12 P
0.5 (population is upper bounded at) 135.65 477.12 P
0 F
0.5 (f) 289.7 477.12 P
0 10 Q
0.41 (ave) 293.03 474.12 P
4 12 Q
0.5 ( \264) 306.91 477.12 P
2 F
1.19 ( Smul) 316.98 477.12 P
3 F
0.5 (. If) 354.15 477.12 P
2 F
1.19 (Smul) 372.13 477.12 P
3 F
0.5 ( is omitted then the default) 400.91 477.12 P
0.38 (value of) 135.65 463.12 P
2 F
0.92 (Smult = 2) 178.38 463.12 P
3 F
0.38 ( is assumed. The average \336tness of the scaled population is) 244.99 463.12 P
(also set to) 135.65 449.12 T
0 F
(f) 186.62 449.12 T
0 10 Q
(ave) 189.95 446.12 T
3 12 Q
(.) 203.83 449.12 T
1.76 (In the case of some of the objective values being negative, scaling attempts to) 135.65 423.12 P
(provide an of) 135.65 409.12 T
(fset,) 199.38 409.12 T
0 F
(b) 222.7 409.12 T
3 F
(, such that the scaled \336tness values are greater than zero.) 228.69 409.12 T
1 16 Q
(Algorithm) 117.65 380.45 T
2 12 Q
(scaling) 135.65 363.12 T
3 F
( uses the linear scaling method described by Goldber) 186.02 363.12 T
(g [1].) 439.62 363.12 T
1 F
1.97 (Note:) 135.65 337.12 P
3 F
1.97 ( linear scaling is not suitable for use with objective functions that return) 163.62 337.12 P
(negative \336tness values and is included here only for completeness.) 135.65 323.12 T
1 16 Q
(See Also) 117.65 294.45 T
2 12 Q
(ranking) 135.65 277.12 T
3 F
(,) 186.02 277.12 T
2 F
(reins) 192.02 277.12 T
3 F
(,) 228 277.12 T
2 F
(rws) 233.99 277.12 T
3 F
(,) 255.58 277.12 T
2 F
(select) 261.58 277.12 T
3 F
(,) 304.76 277.12 T
2 F
(sus) 310.75 277.12 T
1 16 Q
(Refer) 117.65 254.45 T
(ence) 155.53 254.45 T
3 12 Q
2.36 ([1] D. E. Goldber) 135.65 237.12 P
2.36 (g,) 226.77 237.12 P
0 F
2.36 (Genetic Algorithms in Sear) 241.12 237.12 P
2.36 (ch, Optimization and Machine) 378.67 237.12 P
(Learning) 135.65 223.12 T
3 F
(, Addison W) 179.63 223.12 T
(esley Publishing Company) 239.63 223.12 T
(, January 1989.) 367.46 223.12 T
281.19 541.12 383.11 556.95 C
0 12 Q
0 X
0 K
(F) 282.19 547.75 T
(x) 297.33 547.75 T
0 9 Q
(i) 303.11 543.97 T
4 12 Q
(\050) 292.23 547.75 T
(\051) 306.22 547.75 T
0 F
(a) 330.8 547.75 T
(f) 337.5 547.75 T
(x) 348.64 547.75 T
0 9 Q
(i) 354.43 543.97 T
4 12 Q
(\050) 343.54 547.75 T
(\051) 357.53 547.75 T
0 F
(b) 376.11 547.75 T
4 F
(+) 366.53 547.75 T
(=) 318.21 547.75 T
-8.35 24.95 603.65 816.95 C
FMENDPAGE
%%EndPage: "40" 41
%%Page: "41" 41
595.3 841.9 0 FMBEGINPAGE
0 10 Q
0 X
0 K
(Genetic Algorithm Toolbox User\325s Guide) 63.65 61.61 T
(2-41) 513.33 61.29 T
63.65 716.95 531.65 726.95 C
63.65 725.95 531.65 725.95 2 L
1 H
2 Z
0 X
0 K
N
-8.35 24.95 603.65 816.95 C
1 18 Q
0 X
0 K
(select) 63.65 732.95 T
1 16 Q
(Purpose) 117.65 692.29 T
3 12 Q
(Selection of individuals from population \050high-level function\051.) 135.65 674.95 T
1 16 Q
(Synopsis) 117.65 646.29 T
2 12 Q
(SelCh = select\050SEL_F, Chrom, FitnV\051) 135.65 628.95 T
(SelCh = select\050SEL_F, Chrom, FitnV, GGAP\051) 135.65 608.95 T
(SelCh = select\050SEL_F, Chrom, FitnV, GGAP, SUBPOP\051) 135.65 588.95 T
1 16 Q
(Description) 117.65 566.29 T
2 12 Q
0.25 (select) 135.65 548.95 P
3 F
0.11 ( performs selection of individuals from a population,) 178.82 548.95 P
2 F
0.25 (Chrom) 435.84 548.95 P
3 F
0.11 (, and returns) 471.82 548.95 P
1.63 (the selected individuals in a new population,) 135.65 534.95 P
2 F
3.92 (SelCh) 363.6 534.95 P
3 F
1.63 (. Each row of) 399.58 534.95 P
2 F
3.92 (Chrom) 473.72 534.95 P
3 F
1.63 ( and) 509.7 534.95 P
2 F
(SelCh) 135.65 520.95 T
3 F
( corresponds to one individual.) 171.63 520.95 T
2 F
2.39 (SEL_F) 135.65 494.95 P
3 F
1 ( is a string and contains the name of the low-level selection function, for) 171.63 494.95 P
(example) 135.65 480.95 T
2 F
(rws) 179.28 480.95 T
3 F
( or) 200.87 480.95 T
2 F
(sus) 216.85 480.95 T
3 F
(.) 238.44 480.95 T
2 F
6.18 (FitnV) 135.65 454.95 P
3 F
2.57 ( is a column vector containing the \336tness values of the individuals in) 171.63 454.95 P
2 F
2.53 (Chrom) 135.65 440.95 P
3 F
1.06 (. The \336tness value indicates the expected probability of selection of each) 171.63 440.95 P
(individual.) 135.65 426.95 T
2 F
2.5 (GGAP) 135.65 400.95 P
3 F
1.04 ( is an optional parameter specifying the generation gap, the fraction of the) 164.43 400.95 P
-0.3 (population to be reproduced. If) 135.65 386.95 P
2 F
-0.72 (GGAP) 286.04 386.95 P
3 F
-0.3 ( is omitted or) 314.83 386.95 P
2 F
-0.72 (NaN,) 380.27 386.95 P
-0.72 (GGAP = 1.0) 411.75 386.95 P
3 F
-0.3 ( \050100%\051 is) 482.28 386.95 P
3.47 (assumed.) 135.65 372.95 P
2 F
8.33 (GGAP) 186.42 372.95 P
3 F
3.47 ( may also be greater than 1, allowing more of) 215.21 372.95 P
3.47 (fspring to be) 464.08 372.95 P
3.44 (produced then the number of parents. If) 135.65 358.95 P
2 F
8.25 (Chrom) 352.89 358.95 P
3 F
3.44 ( consists of more than one) 388.87 358.95 P
3.58 (subpopulation,) 135.65 344.95 P
2 F
8.58 (GGAP) 213.19 344.95 P
3 F
3.58 ( speci\336es the number of individuals to be selected per) 241.97 344.95 P
(subpopulation relative to the size of the subpopulation.) 135.65 330.95 T
2 F
0.01 (SUBPOP) 135.65 304.95 P
3 F
0.01 ( is an optional parameter and determines the number of subpopulations in) 178.82 304.95 P
2 F
8.57 (Chrom) 135.65 290.95 P
3 F
3.57 (. If) 171.63 290.95 P
2 F
8.57 (SUBPOP) 195.75 290.95 P
3 F
3.57 ( is omitted or) 238.93 290.95 P
2 F
8.57 (NaN,) 319.85 290.95 P
8.57 (SUBPOP = 1) 355.2 290.95 P
3 F
3.57 ( is assumed. All) 444.31 290.95 P
(subpopulations in) 135.65 276.95 T
2 F
(Chrom) 223.61 276.95 T
3 F
( must have the same size.) 259.59 276.95 T
1 16 Q
(Example) 117.65 248.29 T
3 12 Q
0.93 (Consider a population of 8 individuals,) 135.65 230.95 P
2 F
2.23 (Chrom) 331.45 230.95 P
3 F
0.93 (, with the assigned \336tness values,) 367.43 230.95 P
2 F
(FitnV) 135.65 216.95 T
3 F
(:) 170.74 216.95 T
FMENDPAGE
%%EndPage: "41" 42
%%Page: "42" 42
595.3 841.9 0 FMBEGINPAGE
0 10 Q
0 X
0 K
(Genetic Algorithm Toolbox User\325s Guide) 63.65 61.61 T
(2-42) 513.33 61.29 T
2 12 Q
(Chrom = [) 135.65 736.95 T
(1 11 21;) 153.65 722.95 T
(2 12 22;) 153.65 708.95 T
(3 13 23;) 153.65 694.95 T
(4 14 24;) 153.65 680.95 T
(5 15 25;) 153.65 666.95 T
(6 16 26;) 153.65 652.95 T
(7 17 27;) 153.65 638.95 T
(8 18 28]) 153.65 624.95 T
(FitnV = [1.50; 1.35; 1.21; 1.07; 0.92; 0.78; 0.64; 0.5]) 135.65 604.95 T
3 F
(Select 8 individuals by stochastic universal sampling,) 135.65 584.95 T
2 F
(sus) 395.5 584.95 T
3 F
(:) 417.08 584.95 T
2 F
(SelCh = select\050\324sus\325, Chrom, FitnV\051) 135.65 564.95 T
3 F
(Thus,) 135.65 544.95 T
2 F
(SelCh) 165.63 544.95 T
3 F
( can become:) 201.61 544.95 T
2 F
(SelCh =) 135.65 524.95 T
(7 17 27) 153.65 510.95 T
(1 11 21) 153.65 496.95 T
(6 16 26) 153.65 482.95 T
(1 11 21) 153.65 468.95 T
(5 15 25) 153.65 454.95 T
(2 12 22) 153.65 440.95 T
(3 13 23) 153.65 426.95 T
(4 14 24) 153.65 412.95 T
3 F
3.8 (Consider) 135.65 392.95 P
2 F
9.12 (Chrom) 185.76 392.95 P
3 F
3.8 ( consists of 2 subpopulations. Select 150% individuals per) 221.74 392.95 P
(subpopulation by roulette wheel selection,) 135.65 378.95 T
2 F
(rws) 341.52 378.95 T
3 F
(:) 363.1 378.95 T
2 F
(FitnV = [1.50; 1.16; 0.83; 0.50; 1.50; 1.16; 0.83; 0.5]) 135.65 358.95 T
(SelCh = select\050\324sus\325, Chrom, FitnV, 1.5, 2\051) 135.65 338.95 T
3 F
(Thus,) 135.65 318.95 T
2 F
(SelCh) 165.63 318.95 T
3 F
( can become:) 201.61 318.95 T
2 F
(SelCh =) 135.65 298.95 T
(3 13 23) 153.65 284.95 T
(2 12 22) 153.65 270.95 T
(1 11 21) 153.65 256.95 T
(2 12 22) 153.65 242.95 T
(2 12 22) 153.65 228.95 T
(1 11 21) 153.65 214.95 T
(6 16 26) 153.65 200.95 T
(7 17 27) 153.65 186.95 T
(7 17 27) 153.65 172.95 T
(6 16 26) 153.65 158.95 T
(7 17 27) 153.65 144.95 T
(5 15 25) 153.65 130.95 T
FMENDPAGE
%%EndPage: "42" 43
%%Page: "43" 43
595.3 841.9 0 FMBEGINPAGE
0 10 Q
0 X
0 K
(Genetic Algorithm Toolbox User\325s Guide) 63.65 61.61 T
(2-43) 513.33 61.29 T
1 16 Q
(Algorithm) 117.65 734.29 T
2 12 Q
4.38 (select) 135.65 716.95 P
3 F
1.83 ( checks the consistency of the input parameter and calls the low-level) 178.82 716.95 P
-0.05 (selection function. If) 135.65 702.95 P
2 F
-0.12 (select) 238.09 702.95 P
3 F
-0.05 ( is called with more than one subpopulation then the) 281.26 702.95 P
(low-level selection function is called separately for each subpopulation.) 135.65 688.95 T
1 16 Q
(See Also) 117.65 666.29 T
2 12 Q
(rws) 135.65 648.95 T
3 F
(,) 157.24 648.95 T
2 F
(sus) 163.23 648.95 T
3 F
(,) 184.82 648.95 T
2 F
(ranking) 190.82 648.95 T
3 F
(,) 241.19 648.95 T
2 F
(scaling) 247.19 648.95 T
3 F
(,) 297.56 648.95 T
2 F
(recombin) 303.56 648.95 T
3 F
(,) 361.12 648.95 T
2 F
(mutate) 367.12 648.95 T
FMENDPAGE
%%EndPage: "43" 44
%%Page: "44" 44
595.3 841.9 0 FMBEGINPAGE
0 10 Q
0 X
0 K
(Genetic Algorithm Toolbox User\325s Guide) 63.65 61.61 T
(2-44) 513.33 61.29 T
63.65 716.95 531.65 726.95 C
63.65 725.95 531.65 725.95 2 L
1 H
2 Z
0 X
0 K
N
-8.35 24.95 603.65 816.95 C
1 18 Q
0 X
0 K
(sus) 63.65 732.95 T
1 16 Q
(Purpose) 117.65 692.29 T
3 12 Q
(Stochastic universal sampling) 135.65 674.95 T
1 16 Q
(Synopsis) 117.65 646.29 T
2 12 Q
(NewChrIx = sus\050FitnV, Nsel\051) 135.65 628.95 T
1 16 Q
(Description) 117.65 606.29 T
2 12 Q
0.41 (sus) 135.65 588.95 P
3 F
0.17 ( probabilistically selects) 157.24 588.95 P
2 F
0.41 (Nsel) 276.67 588.95 P
3 F
0.17 ( individuals for reproduction according to their) 305.45 588.95 P
(\336tness,) 135.65 574.95 T
2 F
(FitnV) 172.3 574.95 T
3 F
(, in the current population.) 206.73 574.95 T
2 F
8.66 (NewChrIx = rws\050FitnV, Nsel\051) 135.65 548.95 P
3 F
3.61 ( selects) 355.91 548.95 P
2 F
8.66 (Nsel) 401.1 548.95 P
3 F
3.61 ( individuals from a) 429.88 548.95 P
2.12 (population using stochastic universal sampling [1].) 135.65 534.95 P
2 F
5.09 (FitnV) 395.91 534.95 P
3 F
2.12 ( is a column vector) 431.89 534.95 P
0.51 (containing a performance measure for each individual in the population. This can) 135.65 520.95 P
0.09 (be achieved by using the function) 135.65 506.95 P
2 F
0.21 (ranking) 300.71 506.95 P
3 F
0.09 ( or) 351.08 506.95 P
2 F
0.21 (scaling) 367.24 506.95 P
3 F
0.09 ( to assign a \336tness level) 417.62 506.95 P
1.08 (to each individual. The return value,) 135.65 492.95 P
2 F
2.6 (NewChrIx) 319.34 492.95 P
3 F
1.08 (, is the index of the individuals) 376.91 492.95 P
-0.09 (selected for breeding, in the order that they were selected. The selected individuals) 135.65 478.95 P
(can be recovered by evaluating) 135.65 464.95 T
2 F
(Chrom\050NewChrIx,:\051) 287.84 464.95 T
3 F
(.) 410.18 464.95 T
2 F
(sus) 135.65 438.95 T
3 F
( is a low-level selection function normally called by) 157.24 438.95 T
2 F
(select) 409.4 438.95 T
3 F
(.) 452.57 438.95 T
1 16 Q
(Example) 117.65 410.29 T
3 12 Q
(Consider a population of 8 individuals with the assigned \336tness values,) 135.65 392.95 T
2 F
(FitnV) 479.45 392.95 T
3 F
(:) 514.54 392.95 T
2 F
(FitnV = [1.50; 1.35; 1.21; 1.07; 0.92; 0.78; 0.64; 0.5]) 135.65 372.95 T
3 F
(Select the indices of 6 individuals:) 135.65 352.95 T
2 F
(NewChrIx = sus\050FitnV, 6\051) 135.65 332.95 T
3 F
(Thus,) 135.65 312.95 T
2 F
(NewChrIx) 165.63 312.95 T
3 F
( can become:) 223.2 312.95 T
2 F
(NewChrIx =) 135.65 292.95 T
(5) 153.65 278.95 T
(6) 153.65 264.95 T
(3) 153.65 250.95 T
(1) 153.65 236.95 T
(1) 153.65 222.95 T
(2) 153.65 208.95 T
1 16 Q
(Algorithm) 117.65 186.29 T
3 12 Q
-0.07 (A form of stochastic universal sampling is implemented by obtaining a cumulative) 135.65 168.95 P
1.08 (sum of the \336tness vector) 135.65 154.95 P
1.08 (,) 256.73 154.95 P
2 F
2.58 (FitnV) 263.8 154.95 P
3 F
1.08 (, and generating) 298.23 154.95 P
2 F
2.58 (Nsel) 381.39 154.95 P
3 F
1.08 ( equally spaced numbers) 410.18 154.95 P
-0.22 (between) 135.65 140.95 P
2 F
-0.52 (0) 178.39 140.95 P
3 F
-0.22 ( and) 185.59 140.95 P
2 F
-0.52 (sum\050FitnV\051) 208.47 140.95 P
3 F
-0.22 (. Thus, only one random number is generated, all the) 280.43 140.95 P
1.83 (others used being equally spaced from that point. The index of the individuals) 135.65 126.95 P
FMENDPAGE
%%EndPage: "44" 45
%%Page: "45" 45
595.3 841.9 0 FMBEGINPAGE
0 10 Q
0 X
0 K
(Genetic Algorithm Toolbox User\325s Guide) 63.65 61.61 T
(2-45) 513.33 61.29 T
3 12 Q
1.03 (selected is determined by comparing the generated numbers with the cumulative) 135.65 736.95 P
(sum vector) 135.65 722.95 T
(. The probability of an individual being selected is then given by) 187.95 722.95 T
(\325) 380.43 685.53 T
2.94 (where) 135.65 624.71 P
0 F
2.94 (f\050x) 170.89 624.71 P
0 10 Q
2.45 (i) 183.54 621.71 P
0 12 Q
2.94 (\051) 186.32 624.71 P
3 F
2.94 ( is the \336tness of individual) 190.32 624.71 P
0 F
2.94 (x) 337.92 624.71 P
0 10 Q
2.45 (i) 343.25 621.71 P
3 12 Q
2.94 ( and) 346.03 624.71 P
0 F
2.94 (F\050x) 375.23 624.71 P
0 10 Q
2.45 (i) 391.88 621.71 P
0 12 Q
2.94 (\051) 394.66 624.71 P
3 F
2.94 ( is the probability of that) 398.65 624.71 P
(individual being selected.) 135.65 610.71 T
1 16 Q
(See Also) 117.65 582.04 T
2 12 Q
(select) 135.65 564.71 T
3 F
(,) 178.82 564.71 T
2 F
(rws) 184.82 564.71 T
3 F
(,) 206.41 564.71 T
2 F
(reins) 212.41 564.71 T
3 F
(,) 248.39 564.71 T
2 F
(ranking) 254.38 564.71 T
3 F
(,) 304.76 564.71 T
2 F
(scaling) 310.75 564.71 T
1 16 Q
(Refer) 117.65 542.04 T
(ence) 155.53 542.04 T
3 12 Q
0.42 ([1] J. E. Baker) 135.65 524.71 P
0.42 (, \322Reducing bias and inef) 206.05 524.71 P
0.42 (\336ciency in the selection algorithm\323,) 329.11 524.71 P
0 F
0.42 (Pr) 505.78 524.71 P
0.42 (oc.) 517.33 524.71 P
(ICGA 2) 135.65 510.71 T
3 F
(, pp. 14-21, Lawrence Erlbaum Associates, Publishers, 1987.) 172.62 510.71 T
282.87 646.71 380.43 704.95 C
0 12 Q
0 X
0 K
(F) 283.87 685.53 T
(x) 299.01 685.53 T
0 9 Q
(i) 304.79 681.74 T
4 12 Q
(\050) 293.91 685.53 T
(\051) 307.9 685.53 T
0 F
(f) 342.94 695.75 T
(x) 354.08 695.75 T
0 9 Q
(i) 359.87 691.97 T
4 12 Q
(\050) 348.98 695.75 T
(\051) 362.97 695.75 T
0 F
(f) 352.4 663.95 T
(x) 363.54 663.95 T
0 9 Q
(i) 369.33 660.17 T
4 12 Q
(\050) 358.44 663.95 T
(\051) 372.44 663.95 T
0 9 Q
(i) 333.48 649.66 T
3 F
(1) 346.91 649.66 T
4 F
(=) 338.98 649.66 T
0 F
(N) 334.98 680.47 T
0 6 Q
(i) 341.32 678.02 T
(n) 343.45 678.02 T
(d) 346.91 678.02 T
4 18 Q
(\345) 336.03 660.75 T
4 12 Q
(=) 319.89 685.53 T
333.48 688.12 378.18 688.12 2 L
0.33 H
0 Z
N
-8.35 24.95 603.65 816.95 C
FMENDPAGE
%%EndPage: "45" 46
%%Page: "46" 46
595.3 841.9 0 FMBEGINPAGE
0 10 Q
0 X
0 K
(Genetic Algorithm Toolbox User\325s Guide) 63.65 61.61 T
(2-46) 513.33 61.29 T
63.65 716.95 531.65 726.95 C
63.65 725.95 531.65 725.95 2 L
1 H
2 Z
0 X
0 K
N
-8.35 24.95 603.65 816.95 C
1 18 Q
0 X
0 K
(xovdp) 63.65 732.95 T
1 16 Q
(Purpose) 117.65 692.29 T
3 12 Q
(Double-point crossover) 135.65 674.95 T
1 16 Q
(Synopsis) 117.65 646.29 T
2 12 Q
(NewChrom = xovdp\050OldChrom, XOVR\051) 135.65 628.95 T
1 16 Q
(Description) 117.65 606.29 T
2 12 Q
0.62 (xov) 135.65 588.95 P
3 F
0.26 (dp performs double-point crossover between pairs of individuals contained in) 157.24 588.95 P
0.18 (the current population,) 135.65 574.95 P
2 F
0.44 (OldChrom) 248.12 574.95 P
3 F
0.18 (, according to the crossover probability) 305.69 574.95 P
0.18 (,) 493.69 574.95 P
2 F
0.44 (XOVR) 499.86 574.95 P
3 F
0.18 (,) 528.65 574.95 P
0.61 (and returns a new population after mating,) 135.65 560.95 P
2 F
1.47 (NewChrom) 346.45 560.95 P
3 F
0.61 (. Each row of) 404.02 560.95 P
2 F
1.47 (OldChrom) 474.08 560.95 P
3 F
4.74 (and) 135.65 546.95 P
2 F
11.37 (NewChrom) 160.7 546.95 P
3 F
4.74 ( corresponds to one individual. For the chromosomes any) 218.27 546.95 P
(representation can be used.) 135.65 532.95 T
2 F
1.74 (XOVR) 135.65 506.95 P
3 F
0.72 ( is an optional parameter specifying the crossover rate. If) 164.43 506.95 P
2 F
1.74 (XOVR) 447.77 506.95 P
3 F
0.72 ( is omitted,) 476.56 506.95 P
(empty or) 135.65 492.95 T
2 F
(NaN,) 181.62 492.95 T
(XOVR = 0.7) 213.4 492.95 T
3 F
( is assumed.) 285.36 492.95 T
1.18 (The pairs are mated in order) 135.65 466.95 P
1.18 (, odd row with the next even row) 276.62 466.95 P
1.18 (. If the number of) 442.66 466.95 P
3.35 (rows in the matrix) 135.65 452.95 P
2 F
8.05 (OldChrom) 239.67 452.95 P
3 F
3.35 ( is odd then the last row is not mated. The) 297.24 452.95 P
-0.12 (population should therefore be or) 135.65 438.95 P
-0.12 (ganised into contiguous pairs that require mating.) 294.84 438.95 P
0.8 (This can be achieved by using the function) 135.65 424.95 P
2 F
1.92 (ranking) 350.55 424.95 P
3 F
0.8 ( to assign a \336tness level to) 400.93 424.95 P
2.71 (each chromosome and a selection function \050) 135.65 410.95 P
2 F
6.52 (select) 363.11 410.95 P
3 F
2.71 (,) 406.28 410.95 P
2 F
6.52 (sus) 414.99 410.95 P
3 F
2.71 ( or) 436.58 410.95 P
2 F
6.52 (rws) 458 410.95 P
3 F
2.71 (\051 to select) 479.59 410.95 P
(individuals with a probability related to their \336tness in the current population.) 135.65 396.95 T
2 F
(xovdp) 135.65 370.95 T
3 F
( is a low-level crossover function normally called by) 171.63 370.95 T
2 F
(recombin) 427.11 370.95 T
3 F
(.) 484.68 370.95 T
1 16 Q
(Algorithm) 117.65 342.29 T
3 12 Q
(Consider the following two binary strings of the same length:) 135.65 324.95 T
2 F
(A1 = [1 1 0 1 0 1]) 135.65 304.95 T
(A2 = [1 0 1 0 1 0]) 135.65 290.95 T
3 F
3.91 (Double point crossover involves selecting uniformly at random two integer) 135.65 270.95 P
0.16 (positions,) 135.65 256.95 P
0 F
0.16 (k1) 185.13 256.95 P
3 F
0.16 (and) 199.61 256.95 P
0 F
0.16 ( k2) 216.93 256.95 P
3 F
0.16 (, between 1 and) 231.41 256.95 P
2 F
0.39 (length\050A1\051) 310.32 256.95 P
3 F
0.16 (, and swapping the variables in) 382.28 256.95 P
0.88 (positions) 135.65 242.95 P
0 F
0.88 (k1+1) 182.85 242.95 P
3 F
0.88 ( to) 208.26 242.95 P
0 F
0.88 (k2) 225.36 242.95 P
3 F
0.88 ( between) 236.68 242.95 P
2 F
2.12 (A1) 284.4 242.95 P
3 F
0.88 ( and) 298.8 242.95 P
2 F
2.12 (A2) 323.88 242.95 P
3 F
0.88 (. Thus if the crossover positions) 338.27 242.95 P
0 F
0.88 (k1) 499.8 242.95 P
3 F
0.88 ( = 3) 511.12 242.95 P
(and) 135.65 228.95 T
0 F
(k2) 155.96 228.95 T
3 F
( = 5, then) 167.29 228.95 T
2 F
(A1) 215.69 228.95 T
3 F
( and) 230.08 228.95 T
2 F
(A2) 253.4 228.95 T
3 F
( would become:) 267.79 228.95 T
2 F
(A1\325 = [1 1 0 0 1 1]) 135.65 208.95 T
(A2\325 = [1 0 1 1 0 0]) 135.65 194.95 T
(xovdp) 135.65 174.95 T
3 F
( calls) 171.63 174.95 T
2 F
(xovmp) 199.61 174.95 T
3 F
( with the appropriate parameters.) 235.59 174.95 T
1 16 Q
(See Also) 117.65 152.29 T
2 12 Q
(xovdprs) 135.65 134.95 T
3 F
(,) 186.02 134.95 T
2 F
(xovsp) 192.02 134.95 T
3 F
(,) 228 134.95 T
2 F
(xovsh) 233.99 134.95 T
3 F
(,) 269.97 134.95 T
2 F
(xovmp) 275.97 134.95 T
3 F
(,) 311.95 134.95 T
2 F
(recombin) 317.95 134.95 T
3 F
(,) 375.52 134.95 T
2 F
(select) 381.51 134.95 T
FMENDPAGE
%%EndPage: "46" 47
%%Page: "47" 47
595.3 841.9 0 FMBEGINPAGE
0 10 Q
0 X
0 K
(Genetic Algorithm Toolbox User\325s Guide) 63.65 61.61 T
(2-47) 513.33 61.29 T
63.65 716.95 531.65 726.95 C
63.65 725.95 531.65 725.95 2 L
1 H
2 Z
0 X
0 K
N
-8.35 24.95 603.65 816.95 C
1 18 Q
0 X
0 K
(xovdprs) 63.65 732.95 T
1 16 Q
(Purpose) 117.65 692.29 T
3 12 Q
(Double-point reduced surrogate crossover) 135.65 674.95 T
1 16 Q
(Synopsis) 117.65 646.29 T
2 12 Q
(NewChrom = xovdprs\050OldChrom, XOVR\051) 135.65 628.95 T
1 16 Q
(Description) 117.65 606.29 T
2 12 Q
7.01 (xov) 135.65 588.95 P
3 F
2.92 (dprs performs double-point reduced surrogate crossover between pairs of) 157.24 588.95 P
2.78 (individuals contained in the current population,) 135.65 574.95 P
2 F
6.66 (OldChrom) 382.48 574.95 P
3 F
2.78 (, according to the) 440.05 574.95 P
5.65 (crossover probability) 135.65 560.95 P
5.65 (,) 242.12 560.95 P
2 F
13.57 (XOVR) 253.77 560.95 P
3 F
5.65 (, and returns a new population after mating,) 282.55 560.95 P
2 F
10.34 (NewChrom) 135.65 546.95 P
3 F
4.31 (. Each row of) 193.22 546.95 P
2 F
10.34 (OldChrom) 278.06 546.95 P
3 F
4.31 ( and) 335.62 546.95 P
2 F
10.34 (NewChrom) 367.56 546.95 P
3 F
4.31 ( corresponds to one) 425.13 546.95 P
(individual. For the chromosomes any representation can be used.) 135.65 532.95 T
2 F
1.74 (XOVR) 135.65 506.95 P
3 F
0.72 ( is an optional parameter specifying the crossover rate. If) 164.43 506.95 P
2 F
1.74 (XOVR) 447.77 506.95 P
3 F
0.72 ( is omitted,) 476.56 506.95 P
(empty or) 135.65 492.95 T
2 F
(NaN,) 181.62 492.95 T
(XOVR = 0.7) 213.4 492.95 T
3 F
( is assumed.) 285.36 492.95 T
1.18 (The pairs are mated in order) 135.65 466.95 P
1.18 (, odd row with the next even row) 276.62 466.95 P
1.18 (. If the number of) 442.66 466.95 P
3.35 (rows in the matrix) 135.65 452.95 P
2 F
8.05 (OldChrom) 239.67 452.95 P
3 F
3.35 ( is odd then the last row is not mated. The) 297.24 452.95 P
-0.12 (population should therefore be or) 135.65 438.95 P
-0.12 (ganised into contiguous pairs that require mating.) 294.84 438.95 P
0.8 (This can be achieved by using the function) 135.65 424.95 P
2 F
1.92 (ranking) 350.55 424.95 P
3 F
0.8 ( to assign a \336tness level to) 400.93 424.95 P
2.71 (each chromosome and a selection function \050) 135.65 410.95 P
2 F
6.52 (select) 363.11 410.95 P
3 F
2.71 (,) 406.28 410.95 P
2 F
6.52 (sus) 414.99 410.95 P
3 F
2.71 ( or) 436.58 410.95 P
2 F
6.52 (rws) 458 410.95 P
3 F
2.71 (\051 to select) 479.59 410.95 P
(individuals with a probability related to their \336tness in the current population.) 135.65 396.95 T
2 F
(xovdp) 135.65 370.95 T
3 F
(rs is a low-level crossover function normally called by) 171.63 370.95 T
2 F
(recombin) 435.77 370.95 T
3 F
(.) 493.34 370.95 T
1 16 Q
(Algorithm) 117.65 342.29 T
3 12 Q
(For double point crossover see) 135.65 324.95 T
2 F
(xovdp) 285.88 324.95 T
3 F
(.) 321.86 324.95 T
3.35 (The) 135.65 298.95 P
0 F
3.35 (r) 160.65 298.95 P
3.35 (educed surr) 164.87 298.95 P
3.35 (ogate) 224.74 298.95 P
3 F
3.35 ( operator constrains crossover to always produce new) 251.39 298.95 P
0.99 (individuals wherever possible. This is implemented by restricting the location of) 135.65 284.95 P
1.41 (crossover points such that crossover points only occur where gene values dif) 135.65 270.95 P
1.41 (fer) 518.34 270.95 P
([1].) 135.65 256.95 T
2 F
(xovdprs) 135.65 230.95 T
3 F
( calls) 186.02 230.95 T
2 F
(xovmp) 214 230.95 T
3 F
( with the appropriate parameters.) 249.98 230.95 T
1 16 Q
(See Also) 117.65 208.29 T
2 12 Q
(xovdp) 135.65 190.95 T
3 F
(,) 171.63 190.95 T
2 F
(xovsprs) 177.62 190.95 T
3 F
(,) 228 190.95 T
2 F
(xovshrs) 233.99 190.95 T
3 F
(,) 284.37 190.95 T
2 F
(xovmp) 290.36 190.95 T
3 F
(,) 326.34 190.95 T
2 F
(recombin) 332.34 190.95 T
3 F
(,) 389.91 190.95 T
2 F
(select) 395.9 190.95 T
1 16 Q
(Refer) 117.65 168.29 T
(ence) 155.53 168.29 T
3 12 Q
1.31 ([1] L. Booker) 135.65 150.95 P
1.31 (, \322Improving search in genetic algorithms,\323 In) 203.4 150.95 P
0 F
1.31 ( Genetic Algorithms) 432.42 150.95 P
5.64 (and Simulated Annealing) 135.65 136.95 P
3 F
5.64 (, L. Davis \050Ed.\051, pp. 61-73, Mor) 268.2 136.95 P
5.64 (gan Kaufmann) 455.06 136.95 P
(Publishers, 1987) 135.65 122.95 T
2 F
(.) 215.61 122.95 T
FMENDPAGE
%%EndPage: "47" 48
%%Page: "48" 48
595.3 841.9 0 FMBEGINPAGE
0 10 Q
0 X
0 K
(Genetic Algorithm Toolbox User\325s Guide) 63.65 61.61 T
(2-48) 513.33 61.29 T
63.65 716.95 531.65 726.95 C
63.65 725.95 531.65 725.95 2 L
1 H
2 Z
0 X
0 K
N
-8.35 24.95 603.65 816.95 C
1 18 Q
0 X
0 K
(xovmp) 63.65 732.95 T
1 16 Q
(Purpose) 117.65 692.29 T
3 12 Q
(Multi-point crossover) 135.65 674.95 T
1 16 Q
(Synopsis) 117.65 646.29 T
2 12 Q
(NewChrom = xovmp\050OldChrom, XOVR, Npt, Rs\051) 135.65 628.95 T
1 16 Q
(Description) 117.65 606.29 T
2 12 Q
1.93 (xovmp) 135.65 588.95 P
3 F
0.81 ( performs multi-point crossover between pairs of individuals contained in) 171.63 588.95 P
1.7 (the current population,) 135.65 574.95 P
2 F
4.08 (OldChrom) 252.67 574.95 P
3 F
1.7 (, and returns a new population after mating,) 310.24 574.95 P
2 F
10.34 (NewChrom) 135.65 560.95 P
3 F
4.31 (. Each row of) 193.22 560.95 P
2 F
10.34 (OldChrom) 278.06 560.95 P
3 F
4.31 ( and) 335.62 560.95 P
2 F
10.34 (NewChrom) 367.56 560.95 P
3 F
4.31 ( corresponds to one) 425.13 560.95 P
(individual. For the chromosomes any representation can be used.) 135.65 546.95 T
2 F
1.74 (XOVR) 135.65 526.95 P
3 F
0.72 ( is an optional parameter specifying the crossover rate. If) 164.43 526.95 P
2 F
1.74 (XOVR) 447.77 526.95 P
3 F
0.72 ( is omitted,) 476.56 526.95 P
(empty or) 135.65 512.95 T
2 F
(NaN,) 181.62 512.95 T
(XOVR = 0.7) 213.4 512.95 T
3 F
( is assumed.) 285.36 512.95 T
2 F
(Npt) 135.65 492.95 T
3 F
( is an optional parameter specifying the number of crosspoints:) 157.24 492.95 T
(0 - shuf) 171.65 478.95 T
(\337e crossover) 208.07 478.95 T
(.) 268.36 478.95 T
(1 - single point crossover) 171.65 464.95 T
(.) 292.24 464.95 T
(2 - double point crossover) 171.65 450.95 T
(.) 296.24 450.95 T
(If) 171.65 436.95 T
2 F
(Npt) 182.63 436.95 T
3 F
( is omitted, empty or) 204.22 436.95 T
2 F
(NaN,) 306.84 436.95 T
(Npt = 0) 338.62 436.95 T
3 F
( is assumed.) 388.99 436.95 T
2 F
(Rs) 135.65 416.95 T
3 F
( is an optional parameter specifying the use of reduced surrogate:) 150.04 416.95 T
(0 - no reduced surrogate.) 171.65 402.95 T
(1 - use reduced surrogate.) 171.65 388.95 T
(If) 171.65 374.95 T
2 F
(Rs) 182.63 374.95 T
3 F
( is omitted, empty or) 197.03 374.95 T
2 F
(NaN,) 299.64 374.95 T
(Rs = 0) 331.42 374.95 T
3 F
( is assumed.) 374.6 374.95 T
1.18 (The pairs are mated in order) 135.65 354.95 P
1.18 (, odd row with the next even row) 276.62 354.95 P
1.18 (. If the number of) 442.66 354.95 P
3.35 (rows in the matrix) 135.65 340.95 P
2 F
8.05 (OldChrom) 239.67 340.95 P
3 F
3.35 ( is odd then the last row is not mated. The) 297.24 340.95 P
-0.12 (population should therefore be or) 135.65 326.95 P
-0.12 (ganised into contiguous pairs that require mating.) 294.84 326.95 P
0.8 (This can be achieved by using the function) 135.65 312.95 P
2 F
1.92 (ranking) 350.55 312.95 P
3 F
0.8 ( to assign a \336tness level to) 400.93 312.95 P
2.71 (each chromosome and a selection function \050) 135.65 298.95 P
2 F
6.52 (select) 363.11 298.95 P
3 F
2.71 (,) 406.28 298.95 P
2 F
6.52 (sus) 414.99 298.95 P
3 F
2.71 ( or) 436.58 298.95 P
2 F
6.52 (rws) 458 298.95 P
3 F
2.71 (\051 to select) 479.59 298.95 P
(individuals with a probability related to their \336tness in the current population.) 135.65 284.95 T
2 F
-0.06 (xov) 135.65 264.95 P
3 F
-0.03 (mp is a low-level crossover function called by all other crossover functions. If) 157.24 264.95 P
4.29 (called by) 135.65 250.95 P
2 F
10.3 (recombine) 190.86 250.95 P
10.3 (xovmp) 262.92 250.95 P
3 F
4.29 ( performs shuf) 298.9 250.95 P
4.29 (\337e crossover without reduced) 377.21 250.95 P
(surrogate identical to) 135.65 236.95 T
2 F
(xovsh) 239.91 236.95 T
3 F
(.) 275.89 236.95 T
1 16 Q
(Algorithm) 117.65 214.29 T
3 12 Q
3.98 (The algorithms used in single-point, double-point and shuf) 135.65 196.95 P
3.98 (\337e crossover are) 445.1 196.95 P
0.69 (described in the) 135.65 182.95 P
2 F
1.66 (xovsp) 216.66 182.95 P
3 F
0.69 (,) 252.64 182.95 P
2 F
1.66 (xovdp) 259.33 182.95 P
1.66 (and xovsh) 299 182.95 P
0 F
0.69 (Refer) 374.28 182.95 P
0.69 (ence) 399.82 182.95 P
3 F
0.69 (entries) 430.65 182.95 P
0.69 (respectively) 471.48 182.95 P
0.69 (.) 528.65 182.95 P
3.23 (The algorithms used in single-point, double-point and shuf) 135.65 168.95 P
3.23 (\337e crossover with) 439.91 168.95 P
1.66 (reduced surrogates are described in the) 135.65 154.95 P
2 F
3.99 (xovsprs) 335.44 154.95 P
3 F
1.66 (,) 385.82 154.95 P
2 F
3.99 (xovdprs) 393.47 154.95 P
3.99 (and xovshrs) 448.51 154.95 P
0 F
(Refer) 135.65 140.95 T
(ence) 161.18 140.95 T
3 F
( entries respectively) 183.15 140.95 T
(.) 278.3 140.95 T
1 16 Q
(See Also) 117.65 118.29 T
2 12 Q
(xovsp) 135.65 100.95 T
3 F
(,) 171.63 100.95 T
2 F
(xovdp) 177.62 100.95 T
3 F
(,) 213.6 100.95 T
2 F
(xovsh) 219.6 100.95 T
3 F
(,) 255.58 100.95 T
2 F
(xovsprs) 261.58 100.95 T
3 F
(,) 311.95 100.95 T
2 F
(xovdprs) 317.95 100.95 T
3 F
(,) 368.32 100.95 T
2 F
(xovshrs) 374.32 100.95 T
3 F
(,) 424.69 100.95 T
2 F
(recombin) 430.69 100.95 T
FMENDPAGE
%%EndPage: "48" 49
%%Page: "49" 49
595.3 841.9 0 FMBEGINPAGE
0 10 Q
0 X
0 K
(Genetic Algorithm Toolbox User\325s Guide) 63.65 61.61 T
(2-49) 513.33 61.29 T
63.65 716.95 531.65 726.95 C
63.65 725.95 531.65 725.95 2 L
1 H
2 Z
0 X
0 K
N
-8.35 24.95 603.65 816.95 C
1 18 Q
0 X
0 K
(xovsh) 63.65 732.95 T
1 16 Q
(Purpose) 117.65 692.29 T
3 12 Q
(Shuf) 135.65 674.95 T
(\337e crossover) 158.09 674.95 T
1 16 Q
(Synopsis) 117.65 646.29 T
2 12 Q
(NewChrom = xovsh\050OldChrom, XOVR\051) 135.65 628.95 T
1 16 Q
(Description) 117.65 606.29 T
2 12 Q
2.68 (xovsh) 135.65 588.95 P
3 F
1.12 ( performs shuf) 171.63 588.95 P
1.12 (\337e crossover between pairs of individuals contained in the) 243.59 588.95 P
-0.11 (current population,) 135.65 574.95 P
2 F
-0.27 (OldChrom) 229.69 574.95 P
3 F
-0.11 (, according to the crossover probability) 287.26 574.95 P
-0.11 (,) 473.78 574.95 P
2 F
-0.27 (XOVR) 479.66 574.95 P
3 F
-0.11 (, and) 508.45 574.95 P
0.61 (returns a new population after mating,) 135.65 560.95 P
2 F
1.47 (NewChrom) 325.52 560.95 P
3 F
0.61 (. Each row of) 383.09 560.95 P
2 F
1.47 (OldChrom) 453.15 560.95 P
3 F
0.61 ( and) 510.72 560.95 P
2 F
18.88 (NewChrom) 135.65 546.95 P
3 F
7.87 ( corresponds to one individual. For the chromosomes any) 193.22 546.95 P
(representation can be used.) 135.65 532.95 T
2 F
1.74 (XOVR) 135.65 506.95 P
3 F
0.72 ( is an optional parameter specifying the crossover rate. If) 164.43 506.95 P
2 F
1.74 (XOVR) 447.77 506.95 P
3 F
0.72 ( is omitted,) 476.56 506.95 P
(empty or) 135.65 492.95 T
2 F
(NaN,) 181.62 492.95 T
(XOVR = 0.7) 213.4 492.95 T
3 F
( is assumed.) 285.36 492.95 T
1.18 (The pairs are mated in order) 135.65 466.95 P
1.18 (, odd row with the next even row) 276.62 466.95 P
1.18 (. If the number of) 442.66 466.95 P
3.35 (rows in the matrix) 135.65 452.95 P
2 F
8.05 (OldChrom) 239.67 452.95 P
3 F
3.35 ( is odd then the last row is not mated. The) 297.24 452.95 P
-0.12 (population should therefore be or) 135.65 438.95 P
-0.12 (ganised into contiguous pairs that require mating.) 294.84 438.95 P
0.8 (This can be achieved by using the function) 135.65 424.95 P
2 F
1.92 (ranking) 350.55 424.95 P
3 F
0.8 ( to assign a \336tness level to) 400.93 424.95 P
2.71 (each chromosome and a selection function \050) 135.65 410.95 P
2 F
6.52 (select) 363.11 410.95 P
3 F
2.71 (,) 406.28 410.95 P
2 F
6.52 (sus) 414.99 410.95 P
3 F
2.71 ( or) 436.58 410.95 P
2 F
6.52 (rws) 458 410.95 P
3 F
2.71 (\051 to select) 479.59 410.95 P
(individuals with a probability related to their \336tness in the current population.) 135.65 396.95 T
2 F
(xov) 135.65 370.95 T
3 F
(sh is a low-level crossover function normally called by) 157.24 370.95 T
2 F
(recombin) 423.38 370.95 T
3 F
(.) 480.95 370.95 T
1 16 Q
(Algorithm) 117.65 342.29 T
3 12 Q
1.5 (Shuf) 135.65 324.95 P
1.5 (\337e crossover is single-point crossover \050see) 158.09 324.95 P
2 F
3.6 (xovsp) 373.6 324.95 P
3 F
1.5 (\051, but before the bits are) 409.58 324.95 P
1.15 (exchanged, they are randomly shuf) 135.65 310.95 P
1.15 (\337ed in both parents. After recombination, the) 308.23 310.95 P
1.44 (bits in the of) 135.65 296.95 P
1.44 (fspring are unshuf) 200.04 296.95 P
1.44 (\337ed. This removes positional bias as the bits are) 289.97 296.95 P
(randomly reassigned each time crossover is performed [1].) 135.65 282.95 T
2 F
(xov) 135.65 256.95 T
3 F
(sh calls) 157.24 256.95 T
2 F
(xovmp) 195.88 256.95 T
3 F
( with the appropriate parameters.) 231.86 256.95 T
1 16 Q
(See Also) 117.65 234.29 T
2 12 Q
(xovshrs) 135.65 216.95 T
3 F
(,) 186.02 216.95 T
2 F
(xovsp) 192.02 216.95 T
3 F
(,) 228 216.95 T
2 F
(xovdp) 233.99 216.95 T
3 F
(,) 269.97 216.95 T
2 F
(xovmp) 275.97 216.95 T
3 F
(,) 311.95 216.95 T
2 F
(recombin) 317.95 216.95 T
3 F
(,) 375.52 216.95 T
2 F
(select) 381.51 216.95 T
1 16 Q
(Refer) 117.65 194.29 T
(ence) 155.53 194.29 T
3 12 Q
-0.28 ([1] R. A. Caruana, L. A. Eshelman, J. D. Schaf) 135.65 176.95 P
-0.28 (fer) 358.39 176.95 P
-0.28 (, \322Representation and hidden bias) 371.23 176.95 P
1.86 (II: Eliminating de\336ning length bias in genetic search via shuf) 135.65 162.95 P
1.86 (\337e crossover\323, In) 445.66 162.95 P
0 F
0.3 (Eleventh International Joint Confer) 135.65 148.95 P
0.3 (ence on Arti\336cial Intelligence) 307.67 148.95 P
3 F
0.3 (, N. S. Sridharan) 450.8 148.95 P
(\050Ed.\051, V) 135.65 134.95 T
(ol. 1, pp. 750-755, Mor) 173.07 134.95 T
(gan Kaufmann Publishers, 1989.) 284.79 134.95 T
FMENDPAGE
%%EndPage: "49" 50
%%Page: "50" 50
595.3 841.9 0 FMBEGINPAGE
0 10 Q
0 X
0 K
(Genetic Algorithm Toolbox User\325s Guide) 63.65 61.61 T
(2-50) 513.33 61.29 T
63.65 716.95 531.65 726.95 C
63.65 725.95 531.65 725.95 2 L
1 H
2 Z
0 X
0 K
N
-8.35 24.95 603.65 816.95 C
1 18 Q
0 X
0 K
(xovshrs) 63.65 732.95 T
1 16 Q
(Purpose) 117.65 692.29 T
3 12 Q
(Shuf) 135.65 674.95 T
(\337e crossover with reduced surrogate) 158.09 674.95 T
1 16 Q
(Synopsis) 117.65 646.29 T
2 12 Q
(NewChrom = xovshrs\050OldChrom, XOVR\051) 135.65 628.95 T
1 16 Q
(Description) 117.65 606.29 T
2 12 Q
6.55 (xov) 135.65 588.95 P
3 F
2.73 (shrs performs shuf) 157.24 588.95 P
2.73 (\337e crossover with reduced surrogates between pairs of) 251.75 588.95 P
2.78 (individuals contained in the current population,) 135.65 574.95 P
2 F
6.66 (OldChrom) 382.48 574.95 P
3 F
2.78 (, according to the) 440.05 574.95 P
5.65 (crossover probability) 135.65 560.95 P
5.65 (,) 242.12 560.95 P
2 F
13.57 (XOVR) 253.77 560.95 P
3 F
5.65 (, and returns a new population after mating,) 282.55 560.95 P
2 F
10.34 (NewChrom) 135.65 546.95 P
3 F
4.31 (. Each row of) 193.22 546.95 P
2 F
10.34 (OldChrom) 278.06 546.95 P
3 F
4.31 ( and) 335.62 546.95 P
2 F
10.34 (NewChrom) 367.56 546.95 P
3 F
4.31 ( corresponds to one) 425.13 546.95 P
(individual. For the chromosomes any representation can be used.) 135.65 532.95 T
2 F
1.74 (XOVR) 135.65 506.95 P
3 F
0.72 ( is an optional parameter specifying the crossover rate. If) 164.43 506.95 P
2 F
1.74 (XOVR) 447.77 506.95 P
3 F
0.72 ( is omitted,) 476.56 506.95 P
(empty or) 135.65 492.95 T
2 F
(NaN,) 181.62 492.95 T
(XOVR = 0.7) 213.4 492.95 T
3 F
( is assumed.) 285.36 492.95 T
1.18 (The pairs are mated in order) 135.65 466.95 P
1.18 (, odd row with the next even row) 276.62 466.95 P
1.18 (. If the number of) 442.66 466.95 P
3.35 (rows in the matrix) 135.65 452.95 P
2 F
8.05 (OldChrom) 239.67 452.95 P
3 F
3.35 ( is odd then the last row is not mated. The) 297.24 452.95 P
-0.12 (population should therefore be or) 135.65 438.95 P
-0.12 (ganised into contiguous pairs that require mating.) 294.84 438.95 P
0.8 (This can be achieved by using the function) 135.65 424.95 P
2 F
1.92 (ranking) 350.55 424.95 P
3 F
0.8 ( to assign a \336tness level to) 400.93 424.95 P
2.71 (each chromosome and a selection function \050) 135.65 410.95 P
2 F
6.52 (select) 363.11 410.95 P
3 F
2.71 (,) 406.28 410.95 P
2 F
6.52 (sus) 414.99 410.95 P
3 F
2.71 ( or) 436.58 410.95 P
2 F
6.52 (rws) 458 410.95 P
3 F
2.71 (\051 to select) 479.59 410.95 P
(individuals with a probability related to their \336tness in the current population.) 135.65 396.95 T
2 F
(xov) 135.65 370.95 T
3 F
(shrs is a low-level crossover function normally called by) 157.24 370.95 T
2 F
(recombin) 432.04 370.95 T
3 F
(.) 489.61 370.95 T
1 16 Q
(Algorithm) 117.65 342.29 T
3 12 Q
(For shuf) 135.65 324.95 T
(\337e crossover algorithm see) 175.74 324.95 T
2 F
(xovsh) 307.64 324.95 T
3 F
(.) 343.63 324.95 T
3.35 (The) 135.65 298.95 P
0 F
3.35 (r) 160.65 298.95 P
3.35 (educed surr) 164.87 298.95 P
3.35 (ogate) 224.74 298.95 P
3 F
3.35 ( operator constrains crossover to always produce new) 251.39 298.95 P
0.99 (individuals wherever possible. This is implemented by restricting the location of) 135.65 284.95 P
1.41 (crossover points such that crossover points only occur where gene values dif) 135.65 270.95 P
1.41 (fer) 518.34 270.95 P
([1].) 135.65 256.95 T
2 F
(xovshrs) 135.65 230.95 T
3 F
( calls) 186.02 230.95 T
2 F
(xovmp) 214 230.95 T
3 F
( with the appropriate parameters.) 249.98 230.95 T
1 16 Q
(See Also) 117.65 208.29 T
2 12 Q
(xovsh) 135.65 190.95 T
3 F
(,) 171.63 190.95 T
2 F
(xovsprs) 177.62 190.95 T
3 F
(,) 228 190.95 T
2 F
(xovdprs) 233.99 190.95 T
3 F
(,) 284.37 190.95 T
2 F
(xovmp) 290.36 190.95 T
3 F
(,) 326.34 190.95 T
2 F
(recombin) 332.34 190.95 T
3 F
(,) 389.91 190.95 T
2 F
(select) 395.9 190.95 T
1 16 Q
(Refer) 117.65 168.29 T
(ence) 155.53 168.29 T
3 12 Q
1.31 ([1] L. Booker) 135.65 150.95 P
1.31 (, \322Improving search in genetic algorithms,\323 In) 203.4 150.95 P
0 F
1.31 ( Genetic Algorithms) 432.42 150.95 P
5.64 (and Simulated Annealing) 135.65 136.95 P
3 F
5.64 (, L. Davis \050Ed.\051, pp. 61-73, Mor) 268.2 136.95 P
5.64 (gan Kaufmann) 455.06 136.95 P
(Publishers, 1987.) 135.65 122.95 T
FMENDPAGE
%%EndPage: "50" 51
%%Page: "51" 51
595.3 841.9 0 FMBEGINPAGE
0 10 Q
0 X
0 K
(Genetic Algorithm Toolbox User\325s Guide) 63.65 61.61 T
(2-51) 513.33 61.29 T
63.65 716.95 531.65 726.95 C
63.65 725.95 531.65 725.95 2 L
1 H
2 Z
0 X
0 K
N
-8.35 24.95 603.65 816.95 C
1 18 Q
0 X
0 K
(xovsp) 63.65 732.95 T
1 16 Q
(Purpose) 117.65 692.29 T
3 12 Q
(Single-point crossover) 135.65 674.95 T
1 16 Q
(Synopsis) 117.65 646.29 T
2 12 Q
(NewChrom = xovsp\050OldChrom, XOVR\051) 135.65 628.95 T
1 16 Q
(Description) 117.65 606.29 T
2 12 Q
2.04 (xov) 135.65 588.95 P
3 F
0.85 (sp performs single-point crossover between pairs of individuals contained in) 157.24 588.95 P
0.18 (the current population,) 135.65 574.95 P
2 F
0.44 (OldChrom) 248.12 574.95 P
3 F
0.18 (, according to the crossover probability) 305.69 574.95 P
0.18 (,) 493.69 574.95 P
2 F
0.44 (XOVR) 499.86 574.95 P
3 F
0.18 (,) 528.65 574.95 P
0.77 (and returns a new population after mating,) 135.65 560.95 P
2 F
1.85 (NewChrom) 347.57 560.95 P
3 F
0.77 (.) 405.14 560.95 P
2 F
1.85 (OldChrom) 411.91 560.95 P
3 F
0.77 ( contains the) 469.48 560.95 P
0.96 (chromosomes of the current population, each row corresponds to one individual.) 135.65 546.95 P
(For the chromosomes any representation can be used.) 135.65 532.95 T
2 F
1.74 (XOVR) 135.65 506.95 P
3 F
0.72 ( is an optional parameter specifying the crossover rate. If) 164.43 506.95 P
2 F
1.74 (XOVR) 447.77 506.95 P
3 F
0.72 ( is omitted,) 476.56 506.95 P
(empty or) 135.65 492.95 T
2 F
(NaN,) 181.62 492.95 T
(XOVR = 0.7) 213.4 492.95 T
3 F
( is assumed.) 285.36 492.95 T
1.18 (The pairs are mated in order) 135.65 466.95 P
1.18 (, odd row with the next even row) 276.62 466.95 P
1.18 (. If the number of) 442.66 466.95 P
3.35 (rows in the matrix) 135.65 452.95 P
2 F
8.05 (OldChrom) 239.67 452.95 P
3 F
3.35 ( is odd then the last row is not mated. The) 297.24 452.95 P
-0.12 (population should therefore be or) 135.65 438.95 P
-0.12 (ganised into contiguous pairs that require mating.) 294.84 438.95 P
0.8 (This can be achieved by using the function) 135.65 424.95 P
2 F
1.92 (ranking) 350.55 424.95 P
3 F
0.8 ( to assign a \336tness level to) 400.93 424.95 P
2.71 (each chromosome and a selection function \050) 135.65 410.95 P
2 F
6.52 (select) 363.11 410.95 P
3 F
2.71 (,) 406.28 410.95 P
2 F
6.52 (sus) 414.99 410.95 P
3 F
2.71 ( or) 436.58 410.95 P
2 F
6.52 (rws) 458 410.95 P
3 F
2.71 (\051 to select) 479.59 410.95 P
(individuals with a probability related to their \336tness in the current population.) 135.65 396.95 T
2 F
(xovsp) 135.65 370.95 T
3 F
( is a low-level crossover function normally called by) 171.63 370.95 T
2 F
(recombin) 427.11 370.95 T
3 F
(.) 484.68 370.95 T
1 16 Q
(Algorithm) 117.65 342.29 T
3 12 Q
(Consider the following two binary strings of the same length:) 135.65 324.95 T
2 F
(A1 = [1 1 0 1 0 1]) 135.65 304.95 T
(A2 = [1 0 1 0 1 0]) 135.65 290.95 T
3 F
0.1 (Single-point crossover involves selecting uniformly at random an integer position,) 135.65 270.95 P
0 F
1.68 (k) 135.65 256.95 P
3 F
1.68 (, between 1 and) 140.97 256.95 P
2 F
4.03 (\050length\050A1\051-1\051) 225.95 256.95 P
3 F
1.68 (, and swapping the variables in positions) 326.7 256.95 P
0 F
0.9 (k+1) 135.65 242.95 P
3 F
0.9 ( to) 155.07 242.95 P
2 F
2.16 (length\050A1\051) 172.19 242.95 P
3 F
0.9 ( between) 244.15 242.95 P
2 F
2.16 (A1) 291.91 242.95 P
3 F
0.9 ( and) 306.3 242.95 P
2 F
2.16 (A2) 331.41 242.95 P
3 F
0.9 (. Thus if the crossover position) 345.8 242.95 P
0 F
0.9 (k) 502.77 242.95 P
3 F
0.9 ( = 3,) 508.09 242.95 P
(then) 135.65 228.95 T
2 F
(A1) 159.3 228.95 T
3 F
( and) 173.69 228.95 T
2 F
(A2) 197.01 228.95 T
3 F
( would become:) 211.4 228.95 T
2 F
(A1\325 = [1 1 0 0 1 0]) 135.65 208.95 T
(A2\325 = [1 0 1 1 0 1]) 135.65 194.95 T
(xovsp) 135.65 174.95 T
3 F
( calls) 171.63 174.95 T
2 F
(xovmp) 199.61 174.95 T
3 F
( with the appropriate parameters.) 235.59 174.95 T
1 16 Q
(See Also) 117.65 152.29 T
2 12 Q
(xovsprs) 135.65 134.95 T
3 F
(,) 186.02 134.95 T
2 F
(xovdp) 192.02 134.95 T
3 F
(,) 228 134.95 T
2 F
(xovsh) 233.99 134.95 T
3 F
(,) 269.97 134.95 T
2 F
(xovmp) 275.97 134.95 T
3 F
(,) 311.95 134.95 T
2 F
(recombin) 317.95 134.95 T
3 F
(,) 375.52 134.95 T
2 F
(select) 381.51 134.95 T
FMENDPAGE
%%EndPage: "51" 52
%%Page: "52" 52
595.3 841.9 0 FMBEGINPAGE
0 10 Q
0 X
0 K
(Genetic Algorithm Toolbox User\325s Guide) 63.65 61.61 T
(2-52) 513.33 61.29 T
63.65 716.95 531.65 726.95 C
63.65 725.95 531.65 725.95 2 L
1 H
2 Z
0 X
0 K
N
-8.35 24.95 603.65 816.95 C
1 18 Q
0 X
0 K
(xovsprs) 63.65 732.95 T
1 16 Q
(Purpose) 117.65 692.29 T
3 12 Q
(Single-point reduced surrogate crossover) 135.65 674.95 T
1 16 Q
(Synopsis) 117.65 646.29 T
2 12 Q
(NewChrom = xovsprs\050OldChrom, XOVR\051) 135.65 628.95 T
1 16 Q
(Description) 117.65 606.29 T
2 12 Q
8.61 (xov) 135.65 588.95 P
3 F
3.59 (sprs performs single-point reduced surrogate crossover between pairs of) 157.24 588.95 P
2.78 (individuals contained in the current population,) 135.65 574.95 P
2 F
6.66 (OldChrom) 382.48 574.95 P
3 F
2.78 (, according to the) 440.05 574.95 P
5.65 (crossover probability) 135.65 560.95 P
5.65 (,) 242.12 560.95 P
2 F
13.57 (XOVR) 253.77 560.95 P
3 F
5.65 (, and returns a new population after mating,) 282.55 560.95 P
2 F
5.91 (NewChrom) 135.65 546.95 P
3 F
2.46 (.) 193.22 546.95 P
2 F
5.91 (OldChrom) 201.68 546.95 P
3 F
2.46 ( contains the chromosomes of the current population,) 259.24 546.95 P
0.6 (each row corresponds to one individual. For the chromosomes any representation) 135.65 532.95 P
(can be used.) 135.65 518.95 T
2 F
1.74 (XOVR) 135.65 492.95 P
3 F
0.72 ( is an optional parameter specifying the crossover rate. If) 164.43 492.95 P
2 F
1.74 (XOVR) 447.77 492.95 P
3 F
0.72 ( is omitted,) 476.56 492.95 P
(empty or) 135.65 478.95 T
2 F
(NaN,) 181.62 478.95 T
(XOVR = 0.7) 213.4 478.95 T
3 F
( is assumed.) 285.36 478.95 T
1.18 (The pairs are mated in order) 135.65 452.95 P
1.18 (, odd row with the next even row) 276.62 452.95 P
1.18 (. If the number of) 442.66 452.95 P
3.35 (rows in the matrix) 135.65 438.95 P
2 F
8.05 (OldChrom) 239.67 438.95 P
3 F
3.35 ( is odd then the last row is not mated. The) 297.24 438.95 P
-0.12 (population should therefore be or) 135.65 424.95 P
-0.12 (ganised into contiguous pairs that require mating.) 294.84 424.95 P
0.8 (This can be achieved by using the function) 135.65 410.95 P
2 F
1.92 (ranking) 350.55 410.95 P
3 F
0.8 ( to assign a \336tness level to) 400.93 410.95 P
2.71 (each chromosome and a selection function \050) 135.65 396.95 P
2 F
6.52 (select) 363.11 396.95 P
3 F
2.71 (,) 406.28 396.95 P
2 F
6.52 (sus) 414.99 396.95 P
3 F
2.71 ( or) 436.58 396.95 P
2 F
6.52 (rws) 458 396.95 P
3 F
2.71 (\051 to select) 479.59 396.95 P
(individuals with a probability related to their \336tness in the current population.) 135.65 382.95 T
2 F
(xovsp) 135.65 356.95 T
3 F
(rs is a low-level crossover function normally called by) 171.63 356.95 T
2 F
(recombin) 435.77 356.95 T
3 F
(.) 493.34 356.95 T
1 16 Q
(Algorithm) 117.65 328.29 T
3 12 Q
(For single-point crossover see) 135.65 310.95 T
2 F
(xovsp) 282.88 310.95 T
3 F
(.) 318.86 310.95 T
3.35 (The) 135.65 290.95 P
0 F
3.35 (r) 160.65 290.95 P
3.35 (educed surr) 164.87 290.95 P
3.35 (ogate) 224.74 290.95 P
3 F
3.35 ( operator constrains crossover to always produce new) 251.39 290.95 P
0.99 (individuals wherever possible. This is implemented by restricting the location of) 135.65 276.95 P
1.41 (crossover points such that crossover points only occur where gene values dif) 135.65 262.95 P
1.41 (fer) 518.34 262.95 P
([1].) 135.65 248.95 T
2 F
(xovsprs) 135.65 228.95 T
3 F
( calls) 186.02 228.95 T
2 F
(xovmp) 214 228.95 T
3 F
( with the appropriate parameters.) 249.98 228.95 T
1 16 Q
(See Also) 117.65 206.29 T
2 12 Q
(xovsp) 135.65 188.95 T
3 F
(,) 171.63 188.95 T
2 F
(xovdp) 177.62 188.95 T
3 F
(,) 213.6 188.95 T
2 F
(xovdprs) 219.6 188.95 T
3 F
(,) 269.97 188.95 T
2 F
(xovsh) 275.97 188.95 T
3 F
(,) 311.95 188.95 T
2 F
(xovshrs) 317.95 188.95 T
3 F
(,) 368.32 188.95 T
2 F
(xovmp) 374.32 188.95 T
3 F
(,) 410.3 188.95 T
2 F
(recombin) 416.29 188.95 T
3 F
(,) 473.86 188.95 T
2 F
(select) 479.86 188.95 T
1 16 Q
(Refer) 117.65 166.29 T
(ence) 155.53 166.29 T
3 12 Q
1.31 ([1] L. Booker) 135.65 148.95 P
1.31 (, \322Improving search in genetic algorithms,\323 In) 203.4 148.95 P
0 F
1.31 (Genetic Algorithms) 436.73 148.95 P
5.64 (and Simulated Annealing) 135.65 134.95 P
3 F
5.64 (, L. Davis \050Ed.\051, pp. 61-73, Mor) 268.2 134.95 P
5.64 (gan Kaufmann) 455.06 134.95 P
(Publishers, 198) 135.65 120.95 T
2 F
(7.) 209.61 120.95 T
FMENDPAGE
%%EndPage: "52" 53
%%Trailer
%%BoundingBox: 0 0 595.3 841.9
%%Pages: 52 1
%%DocumentFonts: Times-Italic
%%+ Times-Bold
%%+ Courier
%%+ Times-Roman
%%+ Symbol
