# Supplementary material for: Design of Closed-Loop Control Schemes Based on the GA-PID and GA-RBF-PID Algorithms for Brain Dynamic Modulation
Source: Entropy (Basel). 2023 Nov 15;25(11):1544. doi: 10.3390/e25111544 (PMC10670460; doi:10.3390/e25111544)
Supplement: Supplementary file 1 [file entropy-25-01544-s001.zip › GA_RBF_PID/gatbx/recdis.m]

% RECDIS.M       (RECombination DIScrete)
%
% This function performs discret recombination between pairs of individuals
% and returns the new individuals after mating.
%
% Syntax:  NewChrom = recdis(OldChrom, XOVR)
%
% Input parameters:
%    OldChrom  - Matrix containing the chromosomes of the old
%                population. Each line corresponds to one individual
%                (in any form, not necessarily real-values).
%    XOVR      - Probability of recombination occurring between pairs
%                of individuals. (not used, only for compatibility)
%
% Output parameter:
%    NewChrom  - Matrix containing the chromosomes of the population
%                after mating, ready to be mutated and/or evaluated,
%                in the same format as OldChrom.

%  Author:    Hartmut Pohlheim
%  History:   23.11.93     file created
%             24.11.93     style improved
%             06.12.93     change of name of function
%             25.02.94     clean up
%             19.03.94     multipopulation support removed

function NewChrom = recdis(OldChrom, XOVR);

% Identify the population size (Nind) and the number of variables (Nvar)
   [Nind,Nvar] = size(OldChrom);

% Identify the number of matings
   Xops = floor(Nind/2);

% which parent gives the value
   Mask1 = (rand(Xops,Nvar)<0.5);
   Mask2 = (rand(Xops,Nvar)<0.5);

% Performs crossover
   odd = 1:2:Nind-1;
   even= 2:2:Nind;
   NewChrom(odd,:)  = (OldChrom(odd,:).* Mask1) + (OldChrom(even,:).*(~Mask1));
   NewChrom(even,:) = (OldChrom(odd,:).* Mask2) + (OldChrom(even,:).*(~Mask2));

% If the number of individuals is odd, the last individual cannot be mated
% but must be included in the new population
   if rem(Nind,2),  NewChrom(Nind,:)=OldChrom(Nind,:); end


% End of function
