# Supplementary material for: Design of Closed-Loop Control Schemes Based on the GA-PID and GA-RBF-PID Algorithms for Brain Dynamic Modulation
Source: Entropy (Basel). 2023 Nov 15;25(11):1544. doi: 10.3390/e25111544 (PMC10670460; doi:10.3390/e25111544)
Supplement: Supplementary file 1 [file entropy-25-01544-s001.zip › GA_RBF_PID/gatbx/sus.m]

% SUS.M          (Stochastic Universal Sampling)
%
% This function performs selection with STOCHASTIC UNIVERSAL SAMPLING.
%
% Syntax:  NewChrIx = sus(FitnV, Nsel)
%
% Input parameters:
%    FitnV     - Column vector containing the fitness values of the
%                individuals in the population.
%    Nsel      - number of individuals to be selected
%
% Output parameters:
%    NewChrIx  - column vector containing the indexes of the selected
%                individuals relative to the original population, shuffled.
%                The new population, ready for mating, can be obtained
%                by calculating OldChrom(NewChrIx,:).

% Author:     Hartmut Pohlheim (Carlos Fonseca)
% History:    12.12.93     file created
%             22.02.94     clean up, comments


function NewChrIx = sus(FitnV,Nsel);

% Identify the population size (Nind)
   [Nind,ans] = size(FitnV);

% Perform stochastic universal sampling
   cumfit = cumsum(FitnV);
   trials = cumfit(Nind) / Nsel * (rand + (0:Nsel-1)');
   Mf = cumfit(:, ones(1, Nsel));
   Mt = trials(:, ones(1, Nind))';
   [NewChrIx, ans] = find(Mt < Mf & [ zeros(1, Nsel); Mf(1:Nind-1, :) ] <= Mt);

% Shuffle new population
   [ans, shuf] = sort(rand(Nsel, 1));
   NewChrIx = NewChrIx(shuf);


% End of function
