# Supplementary material for: Design of Closed-Loop Control Schemes Based on the GA-PID and GA-RBF-PID Algorithms for Brain Dynamic Modulation
Source: Entropy (Basel). 2023 Nov 15;25(11):1544. doi: 10.3390/e25111544 (PMC10670460; doi:10.3390/e25111544)
Supplement: Supplementary file 1 [file entropy-25-01544-s001.zip › GA_RBF_PID/gatbx/TEST_FNS/OBJFUN6.M]

% OBJFUN6.M      (OBJective function for rastrigins FUNction 6)
%
% This function implements the RASTRIGIN function 6.
%
% Syntax:  ObjVal = objfun6(Chrom,switch)
%
% Input parameters:
%    Chrom     - Matrix containing the chromosomes of the current
%                population. Each row corresponds to one individual's
%                string representation.
%                if Chrom == [], then speziell values will be returned
%    switch    - if Chrom == [] and
%                switch == 1 (or []) return boundaries
%                switch == 2 return title
%                switch == 3 return value of global minimum
%
% Output parameters:
%    ObjVal    - Column vector containing the objective values of the
%                individuals in the current population.
%                if called with Chrom == [], then ObjVal contains
%                switch == 1, matrix with the boundaries of the function
%                switch == 2, text for the title of the graphic output
%                switch == 3, value of global minimum
%                

% Author:     Hartmut Pohlheim
% History:    26.11.93     file created
%             27.11.93     text of title and switch added
%             30.11.93     show Dim in figure titel
%             16.12.93     switch == 3, return value of global minimum
%             01.03.94     name changed in obj*

function ObjVal = objfun6(Chrom,switch);

% Dimension of objective function
   Dim = 20;
   
% Compute population parameters
   [Nind,Nvar] = size(Chrom);

% Check size of Chrom and do the appropriate thing
   % if Chrom is [], then define size of boundary-matrix and values
   if Nind == 0
      % return text of title for graphic output
      if switch == 2
         ObjVal = ['RASTRIGINs function 6-' int2str(Dim)];
      % return value of global minimum
      elseif switch == 3
         ObjVal = 0;
      % define size of boundary-matrix and values
      else   
         % lower and upper bound, identical for all n variables        
         ObjVal = [-5.12; 5.12];
         ObjVal = ObjVal(1:2,ones(Dim,1));
      end
   % if Dim variables, compute values of function
   elseif Nvar == Dim
      % function 6, Dim*A + sum of (xi^2 - A*cos(Omega*xi)) for i = 1:Dim (Dim=20)
      % n = Dim, -5.12 <= xi <= 5.12
      % global minimum at (xi)=(0) ; fmin=0
      A = 10;
      Omega = 2 * pi;
      ObjVal = Dim * A + sum(((Chrom .* Chrom) - A * cos(Omega * Chrom))')';
      % ObjVal = diag(Chrom * Chrom');  % both lines produce the same
   % otherwise error, wrong format of Chrom
   else
      error('size of matrix Chrom is not correct for function evaluation');
   end   


% End of function
