# Supplementary material for: Design of Closed-Loop Control Schemes Based on the GA-PID and GA-RBF-PID Algorithms for Brain Dynamic Modulation
Source: Entropy (Basel). 2023 Nov 15;25(11):1544. doi: 10.3390/e25111544 (PMC10670460; doi:10.3390/e25111544)
Supplement: Supplementary file 1 [file entropy-25-01544-s001.zip › GA_RBF_PID/gatbx/TEST_FNS/SIMDOPI2.M]

% SIMDOPI2.M      (Modell of DOPpelINTegrator, s-function)
%
% This function implements the modell of the DOPPELINTEGRATOR.
%
% Syntax:  [sys, x0] = simdopi2(t, x, u, flag)
%
% Input parameters:
%    t         - given time point
%    x         - current state vector
%    u         - input vector
%    flag      - flags
%
% Output parameters:
%    sys       - Vector containing the new state derivatives
%    x0        - initial value            

% Author:     Hartmut Pohlheim
% History:    17.12.93     file created

function [sys, x0] = simdopi2(t, x, u, flag);

% Linear Systems Description

   if abs(flag) == 1
   	sys(1) = u(1);       % Derivatives
   	sys(2) = x(1);       % Derivatives
   elseif abs(flag) == 0
   	sys=[2,0,0,1,0,0]; x0 = [0; -1];
   else
   	sys = [];		% Real time update (ignored).
   end


% End of function
