# Supplementary material for: Design of Closed-Loop Control Schemes Based on the GA-PID and GA-RBF-PID Algorithms for Brain Dynamic Modulation
Source: Entropy (Basel). 2023 Nov 15;25(11):1544. doi: 10.3390/e25111544 (PMC10670460; doi:10.3390/e25111544)
Supplement: Supplementary file 1 [file entropy-25-01544-s001.zip › GA_RBF_PID/gatbx/TEST_FNS/SIMLINQ1.M]

function [ret,x0,str]=simlinq1(t,x,u,flag);
%SIMLINQ1	is the M-file description of the SIMULINK system named SIMLINQ1.
%	The block-diagram can be displayed by typing: SIMLINQ1.
%
%	SYS=SIMLINQ1(T,X,U,FLAG) returns depending on FLAG certain
%	system values given time point, T, current state vector, X,
%	and input vector, U.
%	FLAG is used to indicate the type of output to be returned in SYS.
%
%	Setting FLAG=1 causes SIMLINQ1 to return state derivatives, FLAG=2
%	discrete states, FLAG=3 system outputs and FLAG=4 next sample
%	time. For more information and other options see SFUNC.
%
%	Calling SIMLINQ1 with a FLAG of zero:
%	[SIZES]=SIMLINQ1([],[],[],0),  returns a vector, SIZES, which
%	contains the sizes of the state vector and other parameters.
%		SIZES(1) number of states
%		SIZES(2) number of discrete states
%		SIZES(3) number of outputs
%		SIZES(4) number of inputs.
%	For the definition of other parameters in SIZES, see SFUNC.
%	See also, TRIM, LINMOD, LINSIM, EULER, RK23, RK45, ADAMS, GEAR.

% Note: This M-file is only used for saving graphical information;
%       after the model is loaded into memory an internal model
%       representation is used.

% the system will take on the name of this mfile:
sys = mfilename;
new_system(sys)
simver(1.2)
if(0 == (nargin + nargout))
     set_param(sys,'Location',[208,245,596,426])
     open_system(sys)
end;
set_param(sys,'algorithm',		'RK-45')
set_param(sys,'Start time',	'0.0')
set_param(sys,'Stop time',		'1')
set_param(sys,'Min step size',	'0.05')
set_param(sys,'Max step size',	'0.05')
set_param(sys,'Relative error','1e-3')
set_param(sys,'Return vars',	'')

add_block('built-in/Sum',[sys,'/','Sum'])
set_param([sys,'/','Sum'],...
		'position',[110,65,130,85])

add_block('built-in/Integrator',[sys,'/','Integrator'])
set_param([sys,'/','Integrator'],...
		'Initial','100',...
		'position',[180,65,200,85])

add_block('built-in/Inport',[sys,'/','Inport'])
set_param([sys,'/','Inport'],...
		'position',[25,70,45,90])
add_line(sys,[135,75;170,75])
add_line(sys,[205,75;205,40;90,40;90,70;100,70])
add_line(sys,[50,80;100,80])

% Return any arguments.
if (nargin | nargout)
	% Must use feval here to access system in memory
	if (nargin > 3)
		if (flag == 0)
			eval(['[ret,x0,str]=',sys,'(t,x,u,flag);'])
		else
			eval(['ret =', sys,'(t,x,u,flag);'])
		end
	else
		[ret,x0,str] = feval(sys);
	end
end
