# Supplementary material for: Design of Closed-Loop Control Schemes Based on the GA-PID and GA-RBF-PID Algorithms for Brain Dynamic Modulation
Source: Entropy (Basel). 2023 Nov 15;25(11):1544. doi: 10.3390/e25111544 (PMC10670460; doi:10.3390/e25111544)
Supplement: Supplementary file 1 [file entropy-25-01544-s001.zip › GA_RBF_PID/gatbx/xovdprs.m]

% XOVDPRS.M      (CROSSOVer Double-Point with Reduced Surrogate)
%
% This function performs double-point 'reduced surrogate' crossover between 
% pairs of individuals and returns the current generation after mating.
%
% Syntax:  NewChrom = xovdprs(OldChrom, XOVR)
%
% Input parameters:
%    OldChrom  - Matrix containing the chromosomes of the old
%                population. Each line corresponds to one individual
%                (in any form, not necessarily real values).
%    XOVR      - Probability of recombination occurring between pairs
%                of individuals.
%
% Output parameter:
%    NewChrom  - Matrix containing the chromosomes of the population
%                after mating, ready to be mutated and/or evaluated,
%                in the same format as OldChrom.

%  Author:    Hartmut Pohlheim
%  History:   28.03.94     file created

function NewChrom = xovdprs(OldChrom, XOVR);

if nargin < 2, XOVR = NaN; end

% call low-level function with appropriate parameters
   NewChrom = xovmp(OldChrom, XOVR, 2, 1);


% End of function
