# Supplementary material for: Design of Closed-Loop Control Schemes Based on the GA-PID and GA-RBF-PID Algorithms for Brain Dynamic Modulation
Source: Entropy (Basel). 2023 Nov 15;25(11):1544. doi: 10.3390/e25111544 (PMC10670460; doi:10.3390/e25111544)
Supplement: Supplementary file 1 [file entropy-25-01544-s001.zip › GA_RBF_PID/ga_option_PID.m]

%% 
% Author:lige
% Email:lige960103@gmail.com
% QQ:2929250918
% Date:2019.3.14
% System:UBuntn 16.04 LTS
%  Introduction:
%              The script is used to optimized PID (the file name
%              rbf_control_z.slx),and the code calls a toolbox named
%              Sheffield. Before running this script, user need to add the
%              toolbox to path by command addpath. the code will run a
%              Simulink to calculat the objective function, Maybe the
%              velocity is very slow. the more detailed comment would be
%              shown below.
% 
%% clear all 
clear;
clc;
close all;
%% Param bround
%
addpath('.\gatbx')
lbp=5000000-500000;ubp=5000000+500000;
lbi=1000000-500000;ubi=1000000+500000;
lbd=5000-5000;ubd=5000+5000;
%% GA PARAMS
% Population sizeï¼?20
% Maximum genetic algebraï¼?50
% Individual lengthï¼?20
% Generation gapï¼?0.95
% Crossover probabilityï¼?0.7
% Compilation probabilityï¼?0.01
nind=50;
maxgen=80;
preci=20;
ggap=0.95;
px=0.7;
pm=0.01;
%% Initialization population
% Containing boundary with binary coding
trace=zeros(4,maxgen);
fieldd=[preci preci preci;lbp lbi lbd;ubp ubi ubd;1 1 1;0 0 0;1 1 1;1 1 1];
chrom=crtbp(nind,preci*3);
%% optimization
gen=0;
XYZ=bs2rv(chrom,fieldd);
P=XYZ(:,1);I=XYZ(:,2);D=XYZ(:,3);
%
%objective function
objv=ones(nind,1);
open_system('GA_optimation')
eval(get_param('GA_optimation/Subsystem1','OpenFcn'))
%%
tic
for i=1:max(size(P))
    set_param('GA_optimation/control_PID_rbf/kp','InitialCondition',num2str(P(i)));
    set_param('GA_optimation/control_PID_rbf/kI','InitialCondition',num2str(I(i)));
    set_param('GA_optimation/control_PID_rbf/kd','InitialCondition',num2str(D(i)));
    sim('GA_optimation');
    objv(i)=sum(abs(errors));
end
toc
%%
%
%
while gen<maxgen
    fitnv=ranking(objv);
    selch=select('sus',chrom,fitnv,ggap);   %Choice
    selch=recombin('xovsp',selch,px);       %Recombination
    selch=mut(selch,pm);                    %variation
    XYZ=bs2rv(selch,fieldd);
    P=XYZ(:,1);I=XYZ(:,2);D=XYZ(:,3);
    objvsel=ones(size(P));
    %     
    %    
    for i=1:max(size(P))
        set_param('GA_optimation/control_PID_rbf/kp','InitialCondition',num2str(P(i)));
        set_param('GA_optimation/control_PID_rbf/kI','InitialCondition',num2str(I(i)));
        set_param('GA_optimation/control_PID_rbf/kd','InitialCondition',num2str(D(i)));
        sim('GA_optimation');
        objvsel(i)=sum(abs(errors));
    end
    %
    %
    [chrom,objv]=reins(chrom,selch,1,1,objv,objvsel);
    XYZ=bs2rv(chrom,fieldd);
    gen=gen+1;
    [Y,I]=min(objv);
    trace(1:3,gen)=XYZ(I,:);
    trace(4,gen)=Y;
end
figure
plot(1:maxgen,trace(4,:));
title('aim funtion plot')
figure
plot(1:maxgen,trace(1,:));
title('kp')
figure
plot(1:maxgen,trace(2,:));
title('ki')
figure
plot(1:maxgen,trace(3,:));
title('kd')
grid on;
open_system('GA_optimation')
bestd=trace(3,end);
set_param('GA_optimation/control_PID_rbf/kd','InitialCondition',num2str(bestd));
besti=trace(2,end);
set_param('GA_optimation/control_PID_rbf/kI','InitialCondition',num2str(besti));
bestp=trace(1,end);
set_param('GA_optimation/control_PID_rbf/kp','InitialCondition',num2str(bestp));
disp('p=');
disp(bestp)
disp('i=');
disp(besti)
disp('d=');
disp(bestd)
