# Supplementary material for: Design of Closed-Loop Control Schemes Based on the GA-PID and GA-RBF-PID Algorithms for Brain Dynamic Modulation
Source: Entropy (Basel). 2023 Nov 15;25(11):1544. doi: 10.3390/e25111544 (PMC10670460; doi:10.3390/e25111544)
Supplement: Supplementary file 1 [file entropy-25-01544-s001.zip › GA_RBF_PID/mass/slprj/sim/varcache/nerual_mass_model_controled_PID/tmwinternal/simulink_cache.xml]

<?xml version="1.0" encoding="UTF-8"?>
<MF0 version="1.1">
  <slcache.FileAttributes type="slcache.FileAttributes" uuid="89e7972a-2d8e-4b47-8ec4-f33084e35dc2">
    <checksum>6AudyQCoFMBDlqzQiP3OMw==</checksum>
  </slcache.FileAttributes>
</MF0>
