# Supplementary material for: Design of Closed-Loop Control Schemes Based on the GA-PID and GA-RBF-PID Algorithms for Brain Dynamic Modulation
Source: Entropy (Basel). 2023 Nov 15;25(11):1544. doi: 10.3390/e25111544 (PMC10670460; doi:10.3390/e25111544)
Supplement: Supplementary file 1 [file entropy-25-01544-s001.zip › GA_RBF_PID/slprj/accel/GA_optimation_no_rbf/tmwinternal/simulink_cache.xml]

<?xml version="1.0" encoding="UTF-8"?>
<MF0 version="1.1" packageUris="http://schema.mathworks.com/mf0/SlCache/19700101">
  <slcache.FileAttributes type="slcache.FileAttributes" uuid="c823a221-3668-4b0c-bad7-1374cc236e20">
    <checksum>K3XdpH8hrU3tbgMjqVSe9A==</checksum>
  </slcache.FileAttributes>
</MF0>
